# Supplementary material for: Seq-ing the SINEs of central nervous system tumors in cerebrospinal fluid
Source: Cell Rep Med. 2023 Aug 7;4(8):101148. doi: 10.1016/j.xcrm.2023.101148 (PMC10439243; doi:10.1016/j.xcrm.2023.101148)
Supplement: Table S1. A full description of the sample demographics in the study, related to STAR Methods [file mmc2.xlsx]

## Sheet: Sheet1
Supplemental Table S1: A Full Description of the Sample Demographics
Sample Name	Source	Cohort	Diagnosis	Leptomeningeal Disease	Non Cancer Condition	Primary Tumor	Newly Diagnosed or Recurrent	Method of Acquiring CSF	IDH Mutation Status (1=Yes 0=No)	Concentration (ng/uL)	Sex	Age Range
CGLI 97 CSF	University of Michigan	Validation	GBM	Not Applicable	Not Applicable	Not Applicable	Not Available	Not Available	Not Available	10.432	M	11 to 20
CGLIA 100 CSF	University of Michigan	Validation	Diffuse Midline Glioma	Not Applicable	Not Applicable	Not Applicable	Not Available	Ventricular Catheter	Not Available	0.0774773	F	0 to 10
CGLIA 301 CSF1	JHU	Validation	Metastasic	Yes	Not Applicable	Breast	Not Available	lumbar puncture	Not Available	0.208717	F	51 to 60
CGLIA 301 CSF2	JHU	Validation	Metastasic	Yes	Not Applicable	Breast	Not Available	Not Available	Not Available	0.395341	F	51 to 60
CGLIA 303 CSF1	JHU	Validation	Metastasic	Yes	Not Applicable	SCC auditory canal	Not Available	lumbar puncture	Not Available	0.23424	M	21 to 30
CGLIA 304 CSF1	JHU	Train	Metastasic	Yes	Not Applicable	Breast	Not Available	lumbar puncture	Not Available	0.0236563	F	31 to 40
CGLIA 306 CSF1	JHU	Train	Metastasic	Yes	Not Applicable	Neoplasm of ethmoidal sinus	Not Available	lumbar puncture	Not Available	0.0793931	M	61 to 70
CGLIA 306 CSF2	JHU	Train	Metastasic	Yes	Not Applicable	Neoplasm of ethmoidal sinus	Not Available	Not Available	Not Available	0.0753726	M	61 to 70
CGLIA 307 CSF2	JHU	Train	Metastasic	Yes	Not Applicable	Breast	Not Available	Not Available	Not Available	0.148354	F	51 to 60
CGLIA 307 CSF3	JHU	Train	Metastasic	Yes	Not Applicable	Breast	Not Available	Not Available	Not Available	0.186829	F	51 to 60
CGLIA 309 CSF1	JHU	Train	Metastasic	Yes	Not Applicable	Breast	Not Available	lumbar puncture	Not Available	0.0930398	F	41 to 50
CGLIA 312 CSF1	JHU	Train	Non-Cancer	Not Applicable	Peripheral neuropathy	Not Applicable	Non-Cancer	lumbar puncture	Not Available	0.0874259	M	71 to 80
CGLIA 313 CSF1	JHU	Train	GBM	Not Applicable	Not Applicable	Not Applicable	Not Available	lumbar puncture	Not Available	3.94428	M	31 to 40
CGLIA 314 CSF1	JHU	Train	GBM	Not Applicable	Not Applicable	Not Applicable	Not Available	lumbar puncture	Not Available	17.0895	M	41 to 50
CGLIA 315 CSF1	JHU	Train	Metastasic	Yes	Not Applicable	Unknown primary	Not Available	lumbar puncture	Not Available	0.0552964	M	51 to 60
CGLIA 316 CSF1	JHU	Train	Metastasic	Yes	Not Applicable	Breast	Not Available	lumbar puncture	Not Available	0.157562	F	41 to 50
CGLIA 316 CSF2	JHU	Validation	Metastasic	Yes	Not Applicable	Breast	Not Available	Not Available	Not Available	0.243012	F	41 to 50
CGLIA 318 CSF1	JHU	Train	Metastasic	Yes	Not Applicable	Lung	Not Available	lumbar puncture	Not Available	0.0725633	F	41 to 50
CGLIA 320 CSF2	JHU	Train	Metastasic	Yes	Not Applicable	Lung	Not Available	Not Available	Not Available	0.0806825	F	71 to 80
CGLIA 320 CSF3	JHU	Validation	Metastasic	Yes	Not Applicable	Lung	Not Available	Not Available	Not Available	0.191846	F	71 to 80
CGLIA 321 CSF1	JHU	Train	Metastasic	Yes	Not Applicable	Breast	Not Available	lumbar puncture	Not Available	0.051743	F	41 to 50
CGLIA 322 CSF1	JHU	Train	Metastasic	Yes	Not Applicable	Unknown primary	Not Available	lumbar puncture	Not Available	0.0320883	F	61 to 70
CGLIA 322 CSF2	JHU	Train	Metastasic	Yes	Not Applicable	Unknown primary	Not Available	Not Available	Not Available	0.102411	F	61 to 70
GLIA 419 CSF 1	JHU	Validation	Medulloblastoma	Not Applicable	Not Applicable	Not Applicable	Not Available	Not Available	Not Available	0.152095	Not Available	Not Available
GLIA 420 CSF 1	JHU	Validation	Medulloblastoma	Not Applicable	Not Applicable	Not Applicable	Not Available	intraop	Not Available	2.56237	M	11 to 20
GLIA 421 CSF 1	JHU	Validation	Medulloblastoma	Not Applicable	Not Applicable	Not Applicable	Not Available	intraop	Not Available	1.36212	F	11 to 20
GLIA 422 CSF 1	JHU	Validation	Medulloblastoma	Not Applicable	Not Applicable	Not Applicable	Not Available	intraop	Not Available	1.38309	M	11 to 20
GLIA 423 CSF 1	JHU	Validation	Medulloblastoma	Not Applicable	Not Applicable	Not Applicable	Not Available	intraop	Not Available	2.03622	F	0 to 10
GLIA 424 CSF 1	JHU	Validation	Medulloblastoma	Not Applicable	Not Applicable	Not Applicable	Not Available	lumbar puncture	Not Available	0.160052	M	0 to 10
GLIA 425 CSF 1	JHU	Validation	Medulloblastoma	Not Applicable	Not Applicable	Not Applicable	Not Available	intraop	Not Available	0.152936	M	11 to 20
GLIA 426 CSF 1	JHU	Validation	Medulloblastoma	Not Applicable	Not Applicable	Not Applicable	Not Available	intraop	Not Available	0.657884	M	0 to 10
GLIA 427 CSF 1	JHU	Validation	Medulloblastoma	Not Applicable	Not Applicable	Not Applicable	Not Available	intraop	Not Available	8.9442	M	21 to 30
GLIA 428 CSF 1	JHU	Validation	Medulloblastoma	Not Applicable	Not Applicable	Not Applicable	Not Available	intraop	Not Available	1.53373	F	11 to 20
GLIA 429 CSF 1	JHU	Validation	Medulloblastoma	Not Applicable	Not Applicable	Not Applicable	Not Available	intraop	Not Available	2.36953	M	11 to 20
GLIA 430 CSF 1	JHU	Validation	Medulloblastoma	Not Applicable	Not Applicable	Not Applicable	Not Available	intraop	Not Available	0.506916	F	11 to 20
GLIA 431 CSF 1	JHU	Train	GBM	Not Applicable	Not Applicable	Not Applicable	Not Available	intraop	0	37.1527	F	71 to 80
GLIA 436 CSF 1	JHU	Train	Non-Cancer	Not Applicable	Trigeminal neuralgia	Not Applicable	Non-Cancer	intraop	Not Available	0.200691	F	61 to 70
GLIA 437 CSF 1	JHU	Train	Non-Cancer	Not Applicable	Trigeminal neuralgia	Not Applicable	Non-Cancer	intraop	Not Available	0.458832	F	51 to 60
GLIA 438 CSF 1	JHU	Train	Non-Cancer	Not Applicable	Trigeminal neuralgia	Not Applicable	Non-Cancer	intraop	Not Available	0.318656	F	21 to 30
GLIA 439 CSF 1	JHU	Train	Non-Cancer	Not Applicable	Trigeminal neuralgia	Not Applicable	Non-Cancer	intraop	Not Available	0.300088	M	51 to 60
GLIA 440 CSF 1	JHU	Train	Non-Cancer	Not Applicable	Trigeminal neuralgia	Not Applicable	Non-Cancer	intraop	Not Available	0.339859	F	51 to 60
GLIA 441 CSF 1	JHU	Train	Non-Cancer	Not Applicable	Trigeminal neuralgia	Not Applicable	Non-Cancer	intraop	Not Available	0.132086	M	71 to 80
GLIA 442 CSF 1	JHU	Train	Non-Cancer	Not Applicable	Trigeminal neuralgia	Not Applicable	Non-Cancer	intraop	Not Available	0.131942	F	41 to 50
GLIA 443 CSF 1	JHU	Train	Non-Cancer	Not Applicable	Trigeminal neuralgia	Not Applicable	Non-Cancer	intraop	Not Available	0.421006	F	71 to 80
GLIA 444 CSF 1	JHU	Train	Non-Cancer	Not Applicable	Trigeminal neuralgia	Not Applicable	Non-Cancer	intraop	Not Available	0.31047	F	51 to 60
GLIA 445 CSF 1	JHU	Train	Non-Cancer	Not Applicable	Trigeminal neuralgia	Not Applicable	Non-Cancer	intraop	Not Available	0.616824	M	51 to 60
GLIA 446 CSF 1	JHU	Train	Non-Cancer	Not Applicable	Trigeminal neuralgia	Not Applicable	Non-Cancer	intraop	Not Available	5.02314	M	41 to 50
GLIA 447 CSF 1	JHU	Train	Non-Cancer	Not Applicable	Trigeminal neuralgia	Not Applicable	Non-Cancer	intraop	Not Available	0.405146	M	51 to 60
GLIA 448 CSF 1	JHU	Train	Non-Cancer	Not Applicable	Trigeminal neuralgia	Not Applicable	Non-Cancer	intraop	Not Available	1.02353	F	41 to 50
GLIA 449 CSF 1	JHU	Train	Non-Cancer	Not Applicable	Trigeminal neuralgia	Not Applicable	Non-Cancer	intraop	Not Available	0.48995	F	41 to 50
GLIA 451 CSF 1	University of Michigan	Validation	Medulloblastoma	Not Applicable	Not Applicable	Not Applicable	Not Available	lumbar puncture	Not Available	1.67491	M	0 to 10
GLIA 452 CSF 1	University of Michigan	Validation	Medulloblastoma	Not Applicable	Not Applicable	Not Applicable	Not Available	Ventricular Catheter	Not Available	2.87729	F	0 to 10
GLIA 454 CSF 1	University of Michigan	Validation	Medulloblastoma	Not Applicable	Not Applicable	Not Applicable	Not Available	Ventricular Catheter	Not Available	7.5041	F	11 to 20
GLIA 455 CSF 1	CBTTC	Validation	Medulloblastoma	Not Applicable	Not Applicable	Not Applicable	Not Available	Not Available	Not Available	0.0425986	Not Available	Not Available
GLIA 456 CSF 1	CBTTC	Validation	Medulloblastoma	Not Applicable	Not Applicable	Not Applicable	Not Available	Not Available	Not Available	22.5282	Not Available	Not Available
GLIA 457 CSF 1	CBTTC	Validation	Medulloblastoma	Not Applicable	Not Applicable	Not Applicable	Not Available	Not Available	Not Available	0.090195	Not Available	Not Available
GLIA 458 CSF 1	CBTTC	Validation	Medulloblastoma	Not Applicable	Not Applicable	Not Applicable	Not Available	Not Available	Not Available	0.0200887	Not Available	Not Available
GLIA 459 CSF 1	CBTTC	Validation	Medulloblastoma	Not Applicable	Not Applicable	Not Applicable	Not Available	Not Available	Not Available	0.0583123	Not Available	Not Available
GLIA 460 CSF 1	Penn State	Validation	Lymphoma	Not Applicable	Not Applicable	Not Applicable	recurrent	Ventricular Catheter	Not Available	0.0333694	M	61 to 70
GLIA 464 CSF 1	Penn State	Validation	Lymphoma	Not Applicable	Not Applicable	Not Applicable	recurrent	Ventricular Catheter	Not Available	0.152602	M	61 to 70
GLIA 465 CSF 1	Penn State	Validation	Lymphoma	Not Applicable	Not Applicable	Not Applicable	newly diagnosed	Ventricular Catheter	Not Available	0.34193	F	61 to 70
GLIA 466 CSF 1	Penn State	Validation	Lymphoma	Not Applicable	Not Applicable	Not Applicable	newly diagnosed	Ventricular Catheter	Not Available	0.0622609	M	71 to 80
GLIA 468 CSF 1	Penn State	Validation	Lymphoma	Not Applicable	Not Applicable	Not Applicable	newly diagnosed	Ventricular Catheter	Not Available	0.0486471	F	61 to 70
GLIA 470 CSF 1	Penn State	Validation	Metastasic	Yes	Not Applicable	Primary CNS lymphoma with vitreal and leptomeningeal spread	newly diagnosed	Ventricular Catheter	Not Available	0.0565936	F	61 to 70
GLIA 471 CSF 1	Penn State	Validation	Metastasic	Yes	Not Applicable	Primary CNS lymphoma with vitreal and leptomeningeal spread	newly diagnosed	Ventricular Catheter	Not Available	0.492609	F	51 to 60
GLIA 472 CSF 1	Penn State	Validation	Metastasic	Yes	Not Applicable	Primary CNS lymphoma with vitreal and leptomeningeal spread	newly diagnosed	Ventricular Catheter	Not Available	7.98913	F	61 to 70
GLIA 478 CSF 1	Penn State	Validation	Lymphoma	Not Applicable	Not Applicable	Not Applicable	newly diagnosed	Ventricular Catheter	Not Available	0.150791	F	61 to 70
GLIA 482 CSF 1	Penn State	Validation	GBM	Not Applicable	Not Applicable	Not Applicable	recurrent	Ventricular Catheter	Not Available	2.30787	M	51 to 60
GLIA 484 CSF 1	Penn State	Validation	GBM	Not Applicable	Not Applicable	Not Applicable	recurrent	Ventricular Catheter	Not Available	0.435541	M	61 to 70
GLIA 485 CSF 1	Penn State	Validation	Lymphoma	Not Applicable	Not Applicable	Not Applicable	Not Available	Ventricular Catheter	Not Available	0.0634839	F	51 to 60
GLIA 487 CSF 1	Penn State	Validation	GBM	Not Applicable	Not Applicable	Not Applicable	newly diagnosed	Ventricular Catheter	Not Available	1.01559	M	51 to 60
GLIA 488 CSF 1	Penn State	Validation	GBM	Not Applicable	Not Applicable	Not Applicable	recurrent	Ventricular Catheter	Not Available	0.693486	F	61 to 70
GLIA 489 CSF 1	Penn State	Validation	GBM	Not Applicable	Not Applicable	Not Applicable	recurrent	Ventricular Catheter	Not Available	0.307656	F	31 to 40
GLIA 490 CSF 1	JHU	Validation	Medulloblastoma	Not Applicable	Not Applicable	Not Applicable	Not Available	intraop	Not Available	0.251207	M	31 to 40
GLIA 491 CSF 1	JHU	Validation	Medulloblastoma	Not Applicable	Not Applicable	Not Applicable	Not Available	lumbar puncture	Not Available	0.922279	M	11 to 20
GLIA 492 CSF 1	Penn State	Validation	Lymphoma	Not Applicable	Not Applicable	Not Applicable	newly (recently) diagnosed	Ventricular Catheter	Not Available	0.0201362	F	71 to 80
GLIA 493 CSF 1	JHU	Train	GBM	Not Applicable	Not Applicable	Not Applicable	recurrent	intraop	Not Available	0.0778426	M	61 to 70
GLIA 494 CSF 1	Penn State	Validation	GBM	Not Applicable	Not Applicable	Not Applicable	recurrent	Ventricular Catheter	Not Available	0.041975	F	51 to 60
GLIA 495 CSF 1	Penn State	Validation	GBM	Not Applicable	Not Applicable	Not Applicable	recurrent	Ventricular Catheter	Not Available	0.166392	M	61 to 70
GLIA 496 CSF 1	Penn State	Validation	GBM	Not Applicable	Not Applicable	Not Applicable	recurrent	Ventricular Catheter	Not Available	1.05992	M	61 to 70
GLIA 497 CSF 1	Penn State	Validation	GBM	Not Applicable	Not Applicable	Not Applicable	recurrent	Ventricular Catheter	Not Available	0.127321	F	31 to 40
GLIA 499 CSF 1	JHU	Train	Non-Cancer	Not Applicable	Trigeminal neuralgia	Not Applicable	Non-Cancer	Not Available	Not Available	0.809572	M	61 to 70
GLIA 500 CSF 1	JHU	Train	Non-Cancer	Not Applicable	Trigeminal neuralgia	Not Applicable	Non-Cancer	intraop	Not Available	1.83133	F	61 to 70
GLIA 501 CSF 1	JHU	Train	Non-Cancer	Not Applicable	Trigeminal neuralgia	Not Applicable	Non-Cancer	intraop	Not Available	1.80757	F	61 to 70
GLIA 503 CSF 1	JHU	Train	Non-Cancer	Not Applicable	Trigeminal neuralgia	Not Applicable	Non-Cancer	intraop	Not Available	0.859458	F	71 to 80
GLIA 504 CSF 1	JHU	Train	Non-Cancer	Not Applicable	Trigeminal neuralgia	Not Applicable	Non-Cancer	intraop	Not Available	0.880918	F	61 to 70
GLIA 505 CSF 1	JHU	Train	Non-Cancer	Not Applicable	Trigeminal neuralgia	Not Applicable	Non-Cancer	intraop	Not Available	5.76003	F	31 to 40
GLIA 506 CSF 1	JHU	Train	Non-Cancer	Not Applicable	Trigeminal neuralgia	Not Applicable	Non-Cancer	intraop	Not Available	3.48705	F	31 to 40
GLIA 507 CSF 1	JHU	Train	Non-Cancer	Not Applicable	Trigeminal neuralgia	Not Applicable	Non-Cancer	intraop	Not Available	6.03071	F	41 to 50
GLIA 508 CSF 1	JHU	Train	Non-Cancer	Not Applicable	Trigeminal neuralgia	Not Applicable	Non-Cancer	intraop	Not Available	6.79011	W	61 to 70
GLIA 509 CSF 1	JHU	Train	Non-Cancer	Not Applicable	Trigeminal neuralgia	Not Applicable	Non-Cancer	intraop	Not Available	0.500423	F	61 to 70
GLIA 510 CSF 1	JHU	Train	Non-Cancer	Not Applicable	Trigeminal neuralgia	Not Applicable	Non-Cancer	intraop	Not Available	2.56526	F	31 to 40
GLIA 511 CSF 1	JHU	Train	Non-Cancer	Not Applicable	Trigeminal neuralgia	Not Applicable	Non-Cancer	intraop	Not Available	1.49676	M	71 to 80
GLIA 512 CSF 1	JHU	Train	Non-Cancer	Not Applicable	Trigeminal neuralgia	Not Applicable	Non-Cancer	intraop	Not Available	6.38243	M	21 to 30
GLIA 513 CSF 1	JHU	Train	Lymphoma	Not Applicable	Not Applicable	Not Applicable	Not Available	lumbar puncture	Not Available	0.21892	M	61 to 70
GLIA 515 CSF 1	JHU	Train	GBM	Not Applicable	Not Applicable	Not Applicable	Not Available	lumbar puncture	0	0.0252716	M	51 to 60
GLIA 516 CSF 1	JHU	Train	GBM	Not Applicable	Not Applicable	Not Applicable	Not Available	lumbar puncture	0	0.0427226	M	31 to 40
GLIA 517 CSF 1	JHU	Train	Non-Cancer	Not Applicable	Trigeminal neuralgia	Not Applicable	Non-Cancer	intraop	Not Available	8.71388	M	21 to 30
GLIA 518 CSF 1	JHU	Train	GBM	Not Applicable	Not Applicable	Not Applicable	Not Available	Ventricular Catheter	Not Available	0.0447226	F	61 to 70
GLIA 519 CSF 1	JHU	Train	GBM	Not Applicable	Not Applicable	Not Applicable	Not Available	intraop	Not Available	0.250754	F	61 to 70
GLIA 520 CSF 1	JHU	Train	Lymphoma	Not Applicable	Not Applicable	Not Applicable	Not Available	lumbar puncture	Not Available	0.542215	F	71 to 80
GLIA 522 CSF 1	JHU	Train	GBM	Not Applicable	Not Applicable	Not Applicable	Not Available	intraop	0	5.66325	F	11 to 20
GLIA 523 CSF 1	JHU	Train	GBM	Not Applicable	Not Applicable	Not Applicable	Not Available	intraop	Not Available	72.5705	F	61 to 70
GLIA 525 CSF 1	JHU	Train	GBM	Not Applicable	Not Applicable	Not Applicable	Not Available	intraop	Not Available	0.0302314	F	31 to 40
GLIA 527 CSF 1	JHU	Train	GBM	Not Applicable	Not Applicable	Not Applicable	Not Available	lumbar puncture	Not Available	7.83869	M	31 to 40
GLIA 528 CSF 1	JHU	Train	Lymphoma	Not Applicable	Not Applicable	Not Applicable	Not Available	lumbar puncture	Not Available	0.521846	M	61 to 70
GLIA 529 CSF 1	JHU	Train	GBM	Not Applicable	Not Applicable	Not Applicable	Not Available	lumbar puncture	0	0.00677613	M	61 to 70
GLIA 530 CSF 1	JHU	Train	Lymphoma	Not Applicable	Not Applicable	Not Applicable	Not Available	lumbar puncture	Not Available	0.0682267	F	51 to 60
GLIA 531 CSF 1	JHU	Train	GBM	Not Applicable	Not Applicable	Not Applicable	Not Available	lumbar puncture	0	0.0487751	F	51 to 60
GLIA 532 CSF 1	JHU	Train	Non-Cancer	Not Applicable	Trigeminal neuralgia	Not Applicable	Non-Cancer	Not Available	Not Available	4.37358	F	51 to 60
GLIA 533 CSF 1	JHU	Train	GBM	Not Applicable	Not Applicable	Not Applicable	Not Available	lumbar puncture	Not Available	0.13932	M	71 to 80
GLIA 535 CSF 1	JHU	Train	Non-Cancer	Not Applicable	Trigeminal neuralgia	Not Applicable	Non-Cancer	intraop	Not Available	0.935723	F	21 to 30
GLIA 536 CSF 1	JHU	Train	Non-Cancer	Not Applicable	Trigeminal neuralgia	Not Applicable	Non-Cancer	intraop	Not Available	2.46187	M	51 to 60
GLIA 538 CSF 1	JHU	Validation	Metastasic	No	Not Applicable	Lung	Not Available	lumbar puncture	Not Available	0.085364	F	61 to 70
GLIA 539 CSF 1	JHU	Train	Lymphoma	Not Applicable	Not Applicable	Not Applicable	Not Available	Ventricular Catheter	Not Available	0.0660502	M	71 to 80
GLIA 540 CSF 1	JHU	Train	Lymphoma	Not Applicable	Not Applicable	Not Applicable	Not Available	intraop	Not Available	7.01098	F	71 to 80
GLIA 541 CSF 1	JHU	Train	Non-Cancer	Not Applicable	Trigeminal neuralgia	Not Applicable	Non-Cancer	intraop	Not Available	0.100899	F	31 to 40
GLIA 542 CSF 1	JHU	Train	GBM	Not Applicable	Not Applicable	Not Applicable	Not Available	intraop	Not Available	5.84347	M	51 to 60
GLIA 543 CSF 1	JHU	Train	Non-Cancer	Not Applicable	Not Applicable	Not Applicable	Not Available	intraop	Not Available	1.3011	Not Available	Not Available
GLIA 544 CSF 1	JHU	Train	GBM	Not Applicable	Not Applicable	Not Applicable	Not Available	intraop	Not Available	0.216769	M	51 to 60
GLIA 545 CSF 1	JHU	Train	GBM	Not Applicable	Not Applicable	Not Applicable	Not Available	Not Available	Not Available	0.644097	Not Available	Not Available
GLIA 546 CSF 1	JHU	Train	GBM	Not Applicable	Not Applicable	Not Applicable	Not Available	intraop	Not Available	2.06958	M	0 to 10
GLIA 548 CSF 1	JHU	Train	GBM	Not Applicable	Not Applicable	Not Applicable	Not Available	intraop	0	0.130627	M	11 to 20
GLIA 549 CSF 1	JHU	Validation	Medulloblastoma	Not Applicable	Not Applicable	Not Applicable	Not Available	intraop	Not Available	0.0722394	M	0 to 10
GLIA 550 CSF 1	JHU	Train	GBM	Not Applicable	Not Applicable	Not Applicable	Not Available	intraop	Not Available	1.95391	M	51 to 60
GLIA 552 CSF 1	JHU	Train	GBM	Not Applicable	Not Applicable	Not Applicable	Not Available	intraop	0	0.449034	F	11 to 20
GLIA 554 CSF 1	JHU	Train	GBM	Not Applicable	Not Applicable	Not Applicable	Not Available	intraop	1	30.4308	M	61 to 70
GLIA 556 CSF 1	JHU	Train	GBM	Not Applicable	Not Applicable	Not Applicable	Not Available	intraop	0	1.80893	F	31 to 40
GLIA 559 CSF 1	JHU	Train	GBM	Not Applicable	Not Applicable	Not Applicable	Not Available	intraop	0	18.8196	M	61 to 70
GLIA 560 CSF 1	JHU	Train	GBM	Not Applicable	Not Applicable	Not Applicable	Not Available	intraop	0	23.6155	M	51 to 60
GLIA 561 CSF 1	JHU	Train	GBM	Not Applicable	Not Applicable	Not Applicable	Not Available	intraop	0	1.53252	F	71 to 80
GLIA 562 CSF 1	JHU	Train	GBM	Not Applicable	Not Applicable	Not Applicable	Not Available	intraop	0	43.2825	F	71 to 80
GLIA 563 CSF 1	JHU	Train	GBM	Not Applicable	Not Applicable	Not Applicable	Not Available	intraop	Not Available	7.4833	F	61 to 70
GLIA 564 CSF 1	JHU	Train	GBM	Not Applicable	Not Applicable	Not Applicable	Not Available	intraop	0	0.263709	M	61 to 70
GLIA 565 CSF 1	JHU	Train	Lymphoma	Not Applicable	Not Applicable	Not Applicable	Not Available	intraop	Not Available	8.69678	F	71 to 80
GLIA 566 CSF 1	JHU	Train	GBM	Not Applicable	Not Applicable	Not Applicable	Recurrent	intraop	Not Available	9.3789	M	51 to 60
GLIA 567 CSF 1	JHU	Validation	Non-Cancer	Not Applicable	arachnoid cyst	Not Applicable	Non-Cancer	intraop	Not Available	0.517099	M	21 to 30
GLIA 569 CSF 1	JHU	Train	GBM	Not Applicable	Not Applicable	Not Applicable	Not Available	intraop	Not Available	0.660626	M	41 to 50
GLIA 570 CSF 1	JHU	Train	GBM	Not Applicable	Not Applicable	Not Applicable	Not Available	intraop	1	6.34972	M	71 to 80
GLIA 571 CSF 1	JHU	Train	GBM	Not Applicable	Not Applicable	Not Applicable	Not Available	intraop	0	0.183999	M	51 to 60
GLIA 574 CSF 1	JHU	Validation	Metastasic	Yes	Not Applicable	Breast	Not Available	lumbar puncture	Not Available	0.110156	F	51 to 60
GLIA 576 CSF 1	JHU	Validation	Metastasic	No	Not Applicable	Unknown primary	Not Available	intraop	Not Available	2.25946	F	51 to 60
GLIA 577 CSF 1	Penn State	Validation	Lymphoma	Not Applicable	Not Applicable	Not Applicable	Not Available	Ventricular Catheter	Not Available	35.983	F	31 to 40
GLIA 578 CSF 1	Penn State	Validation	Metastasic	Yes	Not Applicable	Multiple Myeloma/non-Hodgkin's lymphoma with plasmablastic differentiation/CNS Lymphoma/Leptomeningeal disease/	Not Available	Ventricular Catheter	Not Available	0.067515	F	71 to 80
GLIA 579 CSF 1	Penn State	Validation	Metastasic	Yes	Not Applicable	Burkitt lymphoma and leptomeningeal spread. Spread of breast cancer into CNS	Not Available	Ventricular Catheter	Not Available	0.544154	F	51 to 60
GLIA 583 CSF 1	JHU	Train	Non-Cancer	Not Applicable	Trigeminal neuralgia	Not Applicable	Non-Cancer	intraop	Not Available	2.63474	F	31 to 40
GLIA 585 CSF 1	JHU	Validation	Metastasic	Yes	Not Applicable	Lung	Not Available	lumbar puncture	Not Available	0.117563	F	61 to 70
GLIA 589 CSF 1	JHU	Train	GBM	Not Applicable	Not Applicable	Not Applicable	Not Available	intraop	Not Available	22.3122	Not Available	Not Available
GLIA 590 CSF 1	JHU	Validation	Metastasic	Yes	Not Applicable	melanoma	Not Available	intraop	Not Available	0.69574	M	61 to 70
GLIA 591 CSF 1	JHU	Validation	Metastasic	Yes	Not Applicable	melanoma	Not Available	intraop	Not Available	0.617653	F	51 to 60
GLIA 592 CSF 1	JHU	Validation	Metastasic	Yes	Not Applicable	Lung	Not Available	lumbar puncture	Not Available	4.02914	M	41 to 50
GLIA 593 CSF 1	JHU	Validation	Metastasic	Yes	Not Applicable	Colon	Not Available	intraop	Not Available	9.36234	M	81 to 90
GLIA 594 CSF 1	JHU	Validation	Metastasic	Yes	Not Applicable	Lung	Not Available	Not Available	Not Available	3.68322	Not Available	Not Available
GLIA 596 CSF 1	Penn State	Validation	GBM	Not Applicable	Not Applicable	Not Applicable	recurrent	Ventricular Catheter	Not Available	0.140455	F	51 to 60
GLIA 599 CSF 1	Penn State	Validation	GBM	Not Applicable	Not Applicable	Not Applicable	recurrent	Ventricular Catheter	Not Available	5.86289	M	21 to 30
GLIA 603 CSF 1	Penn State	Validation	GBM	Not Applicable	Not Applicable	Not Applicable	recurrent	Ventricular Catheter	Not Available	0.0306325	F	31 to 40
GLIA 604 CSF 1	Penn State	Validation	GBM	Not Applicable	Not Applicable	Not Applicable	recurrent	Ventricular Catheter	Not Available	0.150165	F	31 to 40
GLIA 605 CSF 1	Penn State	Validation	GBM	Not Applicable	Not Applicable	Not Applicable	recurrent	Ventricular Catheter	Not Available	0.423369	F	71 to 80
GLIA 607 CSF 1	Penn State	Validation	GBM	Not Applicable	Not Applicable	Not Applicable	recurrent	Ventricular Catheter	Not Available	1.41705	M	41 to 50
GLIA 608 CSF 1	Penn State	Validation	GBM	Not Applicable	Not Applicable	Not Applicable	recurrent	Ventricular Catheter	Not Available	0.0312775	M	51 to 60
GLIA 609 CSF 1	Penn State	Validation	GBM	Not Applicable	Not Applicable	Not Applicable	recurrent	Ventricular Catheter	Not Available	0.597493	M	61 to 70
GLIA 610 CSF 1	Penn State	Validation	GBM	Not Applicable	Not Applicable	Not Applicable	newly diagnosed (recently diagnosed)	Ventricular Catheter	Not Available	0.0933664	F	51 to 60
GLIA 611 CSF 1	Penn State	Validation	GBM	Not Applicable	Not Applicable	Not Applicable	recurrent	Ventricular Catheter	Not Available	0.179077	M	61 to 70
GLIA 612 CSF 1	Penn State	Validation	GBM	Not Applicable	Not Applicable	Not Applicable	recurrent	Ventricular Catheter	Not Available	0.548171	F	81 to 90
GLIA 613 CSF 1	Penn State	Validation	GBM	Not Applicable	Not Applicable	Not Applicable	Not Available	Ventricular Catheter	Not Available	1.18945	M	61 to 70
GLIA 621 CSF 1	Penn State	Validation	Lymphoma	Not Applicable	Not Applicable	Not Applicable	newly diagnosed	Ventricular Catheter	Not Available	0.869075	M	81 to 90
GLIA 627 CSF 1	Penn State	Validation	Lymphoma	Not Applicable	Not Applicable	Not Applicable	newly diagnosed	Ventricular Catheter	Not Available	0.781215	M	61 to 70
GLIA 628 CSF 1	Penn State	Validation	Lymphoma	Not Applicable	Not Applicable	Not Applicable	newly diagnosed	Ventricular Catheter	Not Available	0.0383096	M	51 to 60
GLIA 630 CSF 1	Penn State	Validation	Lymphoma	Not Applicable	Not Applicable	Not Applicable	newly diagnosed	Ventricular Catheter	Not Available	0.107727	M	81 to 90
GLIA 633 CSF 1	Penn State	Validation	Lymphoma	Not Applicable	Not Applicable	Not Applicable	newly diagnosed	Ventricular Catheter	Not Available	0.0464095	F	71 to 80
GLIA 634 CSF 1	Penn State	Validation	Lymphoma	Not Applicable	Not Applicable	Not Applicable	newly diagnosed CNS disease, recurrent systemic	Ventricular Catheter	Not Available	0.778473	M	71 to 80
GLIA 635 CSF 1	Penn State	Validation	Lymphoma	Not Applicable	Not Applicable	Not Applicable	newly diagnosed CNS disease, recurrent systemic	Ventricular Catheter	Not Available	0.471817	M	71 to 80
GLIA 636 CSF 1	Penn State	Validation	Lymphoma	Not Applicable	Not Applicable	Not Applicable	recently diagnosed	Ventricular Catheter	Not Available	0.216895	M	71 to 80
GLIA 640 CSF 1	Penn State	Validation	Lymphoma	Not Applicable	Not Applicable	Not Applicable	newly diagnosed CNS involvement of recurrent systemic lymphoma	Ventricular Catheter	Not Available	0.284991	M	71 to 80
GLIA 641 CSF 1	Penn State	Validation	Lymphoma	Not Applicable	Not Applicable	Not Applicable	newly diagnosed	Ventricular Catheter	Not Available	1.05844	M	61 to 70
GLIA 646 CSF 1	Penn State	Validation	Lymphoma	Not Applicable	Not Applicable	Not Applicable	Newly diagnosed	Ventricular Catheter	Not Available	0.111961	M	51 to 60
GLIA 647 CSF 1	Penn State	Validation	Lymphoma	Not Applicable	Not Applicable	Not Applicable	Newly diagnosed CNS involvement	Ventricular Catheter	Not Available	1.37616	M	71 to 80
GLIA 648 CSF 1	Penn State	Validation	Lymphoma	Not Applicable	Not Applicable	Not Applicable	Newly diagnosed	Ventricular Catheter	Not Available	0.0397137	F	41 to 50
GLIA 649 CSF 1	Penn State	Validation	Lymphoma	Not Applicable	Not Applicable	Not Applicable	Newly diagnosed	Ventricular Catheter	Not Available	0.273011	M	81 to 90
GLIA 651 CSF 1	Penn State	Validation	Lymphoma	Not Applicable	Not Applicable	Not Applicable	Newly diagnosed CNS involvement	Ventricular Catheter	Not Available	0.0224267	M	51 to 60
GLIA 656 CSF 1	Penn State	Validation	Lymphoma	Not Applicable	Not Applicable	Not Applicable	Newly diagnosed CNS involvement	Ventricular Catheter	Not Available	0.163856	M	61 to 70
GLIA 660 CSF 1	Penn State	Validation	Lymphoma	Not Applicable	Not Applicable	Not Applicable	Recurrent	Ventricular Catheter	Not Available	0.0288682	M	61 to 70
GLIA 663 CSF 1	Penn State	Validation	Lymphoma	Not Applicable	Not Applicable	Not Applicable	Not Available	Ventricular Catheter	Not Available	0.470794	M	41 to 50
GLIA 664 CSF 1	Penn State	Validation	Metastasic	Yes	Not Applicable	Breast	recurrent	Ventricular Catheter	Not Available	0.594172	F	31 to 40
GLIA 665 CSF 1	Penn State	Validation	Metastasic	Yes	Not Applicable	Breast	recurrent	Ventricular Catheter	Not Available	0.291975	F	71 to 80
GLIA 666 CSF 1	Penn State	Validation	Metastasic	Yes	Not Applicable	Breast	recurrent	Ventricular Catheter	Not Available	0.404345	F	31 to 40
GLIA 672 CSF 1	Penn State	Validation	Metastasic	Yes	Not Applicable	Breast	recurrent	Ventricular Catheter	Not Available	1.45008	F	51 to 60
GLIA 673 CSF 1	Penn State	Validation	Metastasic	Yes	Not Applicable	Lung	recurrent	Ventricular Catheter	Not Available	0.223292	M	61 to 70
GLIA 674 CSF 1	Penn State	Validation	Metastasic	No	Not Applicable	Lung	recurrent	Ventricular Catheter	Not Available	1.45913	M	71 to 80
GLIA 675 CSF 1	Penn State	Validation	Metastasic	No	Not Applicable	Breast	recurrent	Ventricular Catheter	Not Available	0.689043	F	61 to 70
GLIA 678 CSF 1	Penn State	Validation	Metastasic	Yes	Not Applicable	Breast	recurrent	Ventricular Catheter	Not Available	0.298512	F	51 to 60
GLIA 680 CSF 1	Penn State	Validation	Metastasic	Yes	Not Applicable	Breast	recurrent	Ventricular Catheter	Not Available	0.139687	F	41 to 50
GLIA 681 CSF 1	Penn State	Validation	Metastasic	Yes	Not Applicable	Melanoma/Skin	recurrent	Ventricular Catheter	Not Available	0.0503799	M	41 to 50
GLIA 684 CSF 1	Penn State	Validation	Metastasic	Yes	Not Applicable	Lung	recurrent	Ventricular Catheter	Not Available	0.174299	F	61 to 70
GLIA 687 CSF 1	Penn State	Validation	Metastasic	Yes	Not Applicable	Breast	recurrent	Ventricular Catheter	Not Available	0.0707628	F	31 to 40
GLIA 688 CSF 1	Penn State	Validation	Metastasic	Yes	Not Applicable	Prostate	recurrent	Ventricular Catheter	Not Available	4.00553	M	61 to 70
GLIA 689 CSF 1	Penn State	Validation	Metastasic	Yes	Not Applicable	Breast	recurrent	Ventricular Catheter	Not Available	0.0544542	F	51 to 60
GLIA 690 CSF 1	Penn State	Validation	Metastasic	Yes	Not Applicable	Breast	recurrent	Ventricular Catheter	Not Available	0.405744	F	41 to 50
GLIA 691 CSF 1	Penn State	Validation	Metastasic	No	Not Applicable	Esophageal	recurrent	Ventricular Catheter	Not Available	11.242	M	41 to 50
GLIA 692 CSF 1	Penn State	Validation	Metastasic	Yes	Not Applicable	Melanoma/Skin	recurrent	Ventricular Catheter	Not Available	0.0408933	M	51 to 60
GLIA 693 CSF 1	Penn State	Validation	Metastasic	Yes	Not Applicable	Lung	newly diagnosed	Ventricular Catheter	Not Available	0.0889704	F	61 to 70
GLIA 694 CSF 1	Penn State	Validation	Metastasic	Yes	Not Applicable	salivary duct/ right parotid gland	recurrent	Ventricular Catheter	Not Available	0.226284	M	51 to 60
GLIA 695 CSF 1	Penn State	Validation	Metastasic	Yes	Not Applicable	Lung	newly diagnosed	Ventricular Catheter	Not Available	2.82906	F	61 to 70
GLIA 696 CSF 1	Penn State	Validation	Metastasic	Yes	Not Applicable	Breast	recurrent	Ventricular Catheter	Not Available	0.06369	F	61 to 70
GLIA 697 CSF 1	Penn State	Validation	Metastasic	Yes	Not Applicable	Lung	recurrent	Ventricular Catheter	Not Available	0.115747	M	81 to 90
GLIA 699 CSF 1	Penn State	Validation	Metastasic	Yes	Not Applicable	Breast	recurrent	Ventricular Catheter	Not Available	0.275844	M	61 to 70
GLIA 701 CSF 1	Penn State	Validation	Metastasic	Yes	Not Applicable	Breast	recurrent	Ventricular Catheter	Not Available	1.01381	F	41 to 50
GLIA 702 CSF 1	Penn State	Validation	Metastasic	Yes	Not Applicable	Lung	recurrent	Ventricular Catheter	Not Available	0.169155	M	71 to 80
GLIA 703 CSF 1	Penn State	Validation	Metastasic	No	Not Applicable	Breast	recurrent	Ventricular Catheter	Not Available	0.368601	F	51 to 60
GLIA 704 CSF 1	Penn State	Validation	Metastasic	Yes	Not Applicable	Esophageal	recurrent	Ventricular Catheter	Not Available	1.78783	M	61 to 70
GLIA 705 CSF 1	Penn State	Validation	Metastasic	Yes	Not Applicable	Breast	recurrent	Ventricular Catheter	Not Available	0.0902226	F	71 to 80
GLIA 707 CSF 1	Penn State	Validation	Metastasic	Yes	Not Applicable	Breast	recurrent	Ventricular Catheter	Not Available	0.0779753	F	41 to 50
GLIA 708 CSF 1	Penn State	Validation	Metastasic	Yes	Not Applicable	Renal	recurrent	Ventricular Catheter	Not Available	1.50608	M	51 to 60
GLIA 709 CSF 1	Penn State	Validation	Metastasic	Yes	Not Applicable	Lung	recurrent	Ventricular Catheter	Not Available	2.45909	M	51 to 60
GLIA 710 CSF 1	Penn State	Validation	Metastasic	Yes	Not Applicable	Breast	recurrent	Ventricular Catheter	Not Available	0.796864	F	61 to 70
GLIA 712 CSF 1	Penn State	Validation	Metastasic	Yes	Not Applicable	Breast	recurrent	Ventricular Catheter	Not Available	0.15552	F	51 to 60
GLIA 714 CSF 1	Penn State	Validation	Non-Cancer	Not Applicable	Normal Pressure Hydrocephalus	Not Applicable	Non-Cancer	Ventricular Catheter	Not Available	0.0516166	M	71 to 80
GLIA 715 CSF 1	Penn State	Validation	Non-Cancer	Not Applicable	Normal Pressure Hydrocephalus	Not Applicable	Non-Cancer	Ventricular Catheter	Not Available	0.00695908	F	81 to 90
GLIA 716 CSF 1	Penn State	Validation	Non-Cancer	Not Applicable	Normal Pressure Hydrocephalus	Not Applicable	Non-Cancer	Ventricular Catheter	Not Available	0.063027	F	51 to 60
GLIA 717 CSF 1	Penn State	Validation	Non-Cancer	Not Applicable	Normal Pressure Hydrocephalus	Not Applicable	Non-Cancer	Ventricular Catheter	Not Available	0.0797287	F	61 to 70
GLIA 718 CSF 1	Penn State	Validation	Non-Cancer	Not Applicable	Normal Pressure Hydrocephalus	Not Applicable	Non-Cancer	Ventricular Catheter	Not Available	0.0172213	M	61 to 70
GLIA 719 CSF 1	Penn State	Validation	Non-Cancer	Not Applicable	Normal Pressure Hydrocephalus	Not Applicable	Non-Cancer	Ventricular Catheter	Not Available	0.0441504	F	81 to 90
GLIA 720 CSF 1	Penn State	Validation	Non-Cancer	Not Applicable	Normal Pressure Hydrocephalus	Not Applicable	Non-Cancer	Ventricular Catheter	Not Available	0.033991	F	61 to 70
GLIA 721 CSF 1	Penn State	Validation	Non-Cancer	Not Applicable	Normal Pressure Hydrocephalus	Not Applicable	Non-Cancer	Ventricular Catheter	Not Available	0.0269361	M	81 to 90
GLIA 722 CSF 1	Penn State	Validation	Non-Cancer	Not Applicable	Normal Pressure Hydrocephalus	Not Applicable	Non-Cancer	Ventricular Catheter	Not Available	0.216817	F	81 to 90
GLIA 723 CSF 1	Penn State	Validation	Non-Cancer	Not Applicable	Normal Pressure Hydrocephalus	Not Applicable	Non-Cancer	Ventricular Catheter	Not Available	0.0547824	M	61 to 70
GLIA 724 CSF 1	Penn State	Validation	Non-Cancer	Not Applicable	Normal Pressure Hydrocephalus	Not Applicable	Non-Cancer	Ventricular Catheter	Not Available	1.23021	M	61 to 70
GLIA 725 CSF 1	Penn State	Validation	Non-Cancer	Not Applicable	Normal Pressure Hydrocephalus	Not Applicable	Non-Cancer	Ventricular Catheter	Not Available	0.184664	F	81 to 90
GLIA 726 CSF 1	Penn State	Validation	Non-Cancer	Not Applicable	Normal Pressure Hydrocephalus	Not Applicable	Non-Cancer	Ventricular Catheter	Not Available	0.124362	M	71 to 80
GLIA 727 CSF 1	Penn State	Validation	Non-Cancer	Not Applicable	Normal Pressure Hydrocephalus	Not Applicable	Non-Cancer	Ventricular Catheter	Not Available	0.122502	M	61 to 70
GLIA 728 CSF 1	Penn State	Validation	Non-Cancer	Not Applicable	Normal Pressure Hydrocephalus	Not Applicable	Non-Cancer	Ventricular Catheter	Not Available	0.448978	M	71 to 80
GLIA 729 CSF 1	Penn State	Validation	Non-Cancer	Not Applicable	Normal Pressure Hydrocephalus	Not Applicable	Non-Cancer	Ventricular Catheter	Not Available	0.0803384	F	81 to 90
GLIA 730 CSF 1	Penn State	Validation	Non-Cancer	Not Applicable	Normal Pressure Hydrocephalus	Not Applicable	Non-Cancer	Ventricular Catheter	Not Available	0.16388	M	71 to 80
GLIA 731 CSF 1	Penn State	Validation	Non-Cancer	Not Applicable	Normal Pressure Hydrocephalus	Not Applicable	Non-Cancer	Ventricular Catheter	Not Available	0.0220834	F	81 to 90
GLIA 732 CSF 1	Penn State	Validation	Non-Cancer	Not Applicable	Normal Pressure Hydrocephalus	Not Applicable	Non-Cancer	Ventricular Catheter	Not Available	0.274763	F	61 to 70
GLIA 733 CSF 1	Penn State	Validation	Non-Cancer	Not Applicable	Normal Pressure Hydrocephalus	Not Applicable	Non-Cancer	Ventricular Catheter	Not Available	0.244964	F	71 to 80
GLIA 734 CSF 1	Penn State	Validation	Non-Cancer	Not Applicable	Normal Pressure Hydrocephalus	Not Applicable	Non-Cancer	Ventricular Catheter	Not Available	0.027662	M	61 to 70
GLIA 735 CSF 1	Penn State	Validation	Non-Cancer	Not Applicable	Normal Pressure Hydrocephalus	Not Applicable	Non-Cancer	Ventricular Catheter	Not Available	0.00883588	M	81 to 90
GLIA 736 CSF 1	Penn State	Validation	Non-Cancer	Not Applicable	Normal Pressure Hydrocephalus	Not Applicable	Non-Cancer	Ventricular Catheter	Not Available	0.0606391	M	81 to 90
GLIA 737 CSF 1	Penn State	Validation	Non-Cancer	Not Applicable	Normal Pressure Hydrocephalus	Not Applicable	Non-Cancer	Ventricular Catheter	Not Available	0.105687	M	41 to 50
GLIA 738 CSF 1	Penn State	Validation	Non-Cancer	Not Applicable	Normal Pressure Hydrocephalus	Not Applicable	Non-Cancer	Ventricular Catheter	Not Available	0.0265852	F	61 to 70
GLIA 739 CSF 1	Penn State	Validation	Non-Cancer	Not Applicable	Normal Pressure Hydrocephalus	Not Applicable	Non-Cancer	Ventricular Catheter	Not Available	0.635636	M	81 to 90
GLIA 739 CSF 1	Penn State	Validation	Non-Cancer	Not Applicable	Normal Pressure Hydrocephalus	Not Applicable	Non-Cancer	Ventricular Catheter	Not Available	0.635636	M	81 to 90
GLIA 740 CSF 1	Penn State	Validation	Non-Cancer	Not Applicable	Normal Pressure Hydrocephalus	Not Applicable	Non-Cancer	Ventricular Catheter	Not Available	0.0230223	M	61 to 70
GLIA 741 CSF 1	Penn State	Validation	Non-Cancer	Not Applicable	Normal Pressure Hydrocephalus	Not Applicable	Non-Cancer	Ventricular Catheter	Not Available	0.0949197	M	51 to 60
GLIA 742 CSF 1	Penn State	Validation	Non-Cancer	Not Applicable	Normal Pressure Hydrocephalus	Not Applicable	Non-Cancer	Ventricular Catheter	Not Available	0.0238181	M	71 to 80
GLIA 743 CSF 1	Penn State	Validation	Non-Cancer	Not Applicable	Normal Pressure Hydrocephalus	Not Applicable	Non-Cancer	Ventricular Catheter	Not Available	0.119444	F	71 to 80
GLIA 744 CSF 1	Penn State	Validation	Non-Cancer	Not Applicable	Normal Pressure Hydrocephalus	Not Applicable	Non-Cancer	Ventricular Catheter	Not Available	0.0257414	F	71 to 80
GLIA 745 CSF 1	Penn State	Validation	Non-Cancer	Not Applicable	Normal Pressure Hydrocephalus	Not Applicable	Non-Cancer	Ventricular Catheter	Not Available	0.114457	M	71 to 80
GLIA 746 CSF 1	Penn State	Validation	Non-Cancer	Not Applicable	Normal Pressure Hydrocephalus	Not Applicable	Non-Cancer	Ventricular Catheter	Not Available	0.0144017	M	71 to 80
GLIA 747 CSF 1	Penn State	Validation	Non-Cancer	Not Applicable	Normal Pressure Hydrocephalus	Not Applicable	Non-Cancer	Ventricular Catheter	Not Available	0.0416145	M	61 to 70
GLIA 748 CSF 1	Penn State	Validation	Non-Cancer	Not Applicable	Normal Pressure Hydrocephalus	Not Applicable	Non-Cancer	Ventricular Catheter	Not Available	0.13762	M	71 to 80
GLIA 750 CSF 1	Penn State	Validation	Non-Cancer	Not Applicable	Normal Pressure Hydrocephalus	Not Applicable	Non-Cancer	Ventricular Catheter	Not Available	0.0176623	F	81 to 90
GLIA 751 CSF 1	Penn State	Validation	Non-Cancer	Not Applicable	Normal Pressure Hydrocephalus	Not Applicable	Non-Cancer	Ventricular Catheter	Not Available	0.0868974	F	61 to 70
GLIA 752 CSF 1	Penn State	Validation	Non-Cancer	Not Applicable	Normal Pressure Hydrocephalus	Not Applicable	Non-Cancer	Ventricular Catheter	Not Available	0.05201	M	71 to 80
GLIA 753 CSF 1	Penn State	Validation	Non-Cancer	Not Applicable	Normal Pressure Hydrocephalus	Not Applicable	Non-Cancer	Ventricular Catheter	Not Available	0.0782234	M	61 to 70
GLIA 754 CSF 1	Penn State	Validation	Non-Cancer	Not Applicable	Normal Pressure Hydrocephalus	Not Applicable	Non-Cancer	Ventricular Catheter	Not Available	0.0591636	F	51 to 60
GLIA 755 CSF 1	Penn State	Validation	Non-Cancer	Not Applicable	Normal Pressure Hydrocephalus	Not Applicable	Non-Cancer	Ventricular Catheter	Not Available	0.195641	F	71 to 80
GLIA 756 CSF 1	Penn State	Validation	Non-Cancer	Not Applicable	Normal Pressure Hydrocephalus	Not Applicable	Non-Cancer	Ventricular Catheter	Not Available	0.0146485	M	71 to 80
GLIA 757 CSF 1	Penn State	Validation	Non-Cancer	Not Applicable	Normal Pressure Hydrocephalus	Not Applicable	Non-Cancer	Ventricular Catheter	Not Available	0.0411387	F	71 to 80
GLIA 758 CSF 1	Penn State	Validation	Non-Cancer	Not Applicable	Normal Pressure Hydrocephalus	Not Applicable	Non-Cancer	Ventricular Catheter	Not Available	0.0162232	M	71 to 80
GLIA 759 CSF 1 (Repeat 1)	Penn State	Validation	Non-Cancer	Not Applicable	Normal Pressure Hydrocephalus	Not Applicable	Not Available	Ventricular Catheter	Not Available	0.805213	M	31 to 40
GLIA 759 CSF 1 (Repeat 2)	Penn State	Validation	Non-Cancer	Not Applicable	Normal Pressure Hydrocephalus	Not Applicable	Not Available	Ventricular Catheter	Not Available	0.805213	M	31 to 40
GLIA 760 CSF 1	Penn State	Validation	Non-Cancer	Not Applicable	Normal Pressure Hydrocephalus	Not Applicable	Non-Cancer	Ventricular Catheter	Not Available	0.0609788	Not Available	Not Available
GLIA 761 CSF 1	Penn State	Validation	Non-Cancer	Not Applicable	Normal Pressure Hydrocephalus	Not Applicable	Non-Cancer	Ventricular Catheter	Not Available	0.0303877	Not Available	Not Available
GLIA 762 CSF 1	Penn State	Validation	Non-Cancer	Not Applicable	Normal Pressure Hydrocephalus	Not Applicable	Non-Cancer	Ventricular Catheter	Not Available	0.0785324	F	51 to 60
GLIA 763 CSF 1	Penn State	Validation	Non-Cancer	Not Applicable	Normal Pressure Hydrocephalus	Not Applicable	Non-Cancer	Ventricular Catheter	Not Available	0.101513	Not Available	Not Available
GLIA 764 CSF 1	University of Michigan	Validation	Diffuse Midline Glioma	Not Applicable	Not Applicable	Not Applicable	Not Available	Not Available	Not Available	0.0108072	M	21 to 30
GLIA 766 CSF 1	University of Michigan	Validation	Diffuse Midline Glioma	Not Applicable	Not Applicable	Not Applicable	Not Available	lumbar puncture	Not Available	0.0263458	F	11 to 20
GLIA 767 CSF 1	University of Michigan	Validation	Diffuse Midline Glioma	Not Applicable	Not Applicable	Not Applicable	Not Available	Not Available	Not Available	0.00406827	M	11 to 20
GLIA 767 CSF 2	University of Michigan	Validation	Diffuse Midline Glioma	Not Applicable	Not Applicable	Not Applicable	Not Available	Not Available	Not Available	0.0169345	M	11 to 20
GLIA 769 CSF 1	University of Michigan	Validation	Non-Cancer	Not Applicable	Unknown	Not Applicable	Non-Cancer	Not Available	Not Available	0.0793576	Not Available	Not Available
GLIA 770 CSF 1	JHU	Validation	Non-Cancer	Not Applicable	Cryptococcal meningitis and CMV encephalitis	Not Applicable	Non-Cancer	Not Available	Not Available	0.127646	Not Available	Not Available
GLIA 771 CSF 1	JHU	Validation	Non-Cancer	Not Applicable	Cognitive decline	Not Applicable	Non-Cancer	Not Available	Not Available	0.0215101	Not Available	Not Available
GLIA 772 CSF 1	JHU	Validation	Non-Cancer	Not Applicable	Viral encephalitis	Not Applicable	Non-Cancer	Not Available	Not Available	0.0629253	Not Available	Not Available
GLIA 776 CSF 1	JHU	Validation	Non-Cancer	Not Applicable	Rheumatoid meningitis	Not Applicable	Non-Cancer	Not Available	Not Available	0.745608	Not Available	Not Available
GLIA 777 CSF 1	JHU	Validation	Non-Cancer	Not Applicable	Pseudotumor cerebri	Not Applicable	Non-Cancer	Not Available	Not Available	0.0253519	Not Available	Not Available
GLIA 780 CSF 1	JHU	Validation	Non-Cancer	Not Applicable	Multiple Sclerosis	Not Applicable	Non-Cancer	Not Available	Not Available	0.0265451	Not Available	Not Available
GLIA 782 CSF 1	JHU	Validation	Non-Cancer	Not Applicable	Spinal Muscular Atrophy	Not Applicable	Non-Cancer	Not Available	Not Available	0.0826798	Not Available	Not Available
GLIA 789 CSF 1	JHU	Validation	Non-Cancer	Not Applicable	Early onset Alzheimer's Disease	Not Applicable	Non-Cancer	Not Available	Not Available	0.0177491	Not Available	Not Available
