# Supplementary material for: Seq-ing the SINEs of central nervous system tumors in cerebrospinal fluid
Source: Cell Rep Med. 2023 Aug 7;4(8):101148. doi: 10.1016/j.xcrm.2023.101148 (PMC10439243; doi:10.1016/j.xcrm.2023.101148)
Supplement: Table S2. Genomic coordinates for the focal regions evaluated, related to Figure 1 [file mmc3.xlsx]

## Sheet: Sheet1
Supplementary Table S2: Genomic Coordinates for the Focal Regions Evaluated
	chrom	start	end	CSF euploid Estimate	Plasma euploid estimate	build
MDM4	chr1	204485507	204527248	3438.05	3724.63	hg19
EGFR	chr7	55086725	55275031	2266.39	2931.08	hg19
CDK4	chr12	58141510	58146230	3132.21	3516.82	hg19
HER2	chr17	37844393	37884915	2591.51	2712.95	hg19
