# Supplementary material for: Seq-ing the SINEs of central nervous system tumors in cerebrospinal fluid
Source: Cell Rep Med. 2023 Aug 7;4(8):101148. doi: 10.1016/j.xcrm.2023.101148 (PMC10439243; doi:10.1016/j.xcrm.2023.101148)
Supplement: Table S3. Real-CSF raw predictive features listed for all manuscript samples, related to STAR Methods [file mmc4.xlsx]

## Sheet: Sheet1
Supplementary Table S3: Real-CSF Raw Predictive Features Listed for all Manuscript Samples
Name	Cohort	Diagnosis	Leptomeningeal Disease	Cytology	Total # of Reads	Positive Call	Focal	GAS Call	GAS	chr1p	chr1q	chr2p	chr2q	chr3p	chr3q	chr4p	chr4q	chr5p	chr5q	chr6p	chr6q	chr7p	chr7q	chr8p	chr8q	chr9p	chr9q	chr10p	chr10q	chr11p	chr11q	chr12p	chr12q	chr13q	chr14q	chr15q	chr16p	chr16q	chr17p	chr17q	chr18p	chr18q	chr19p	chr19q	chr20p	chr20q	chr21q	chr22q
GLIA 570 CSF 1	Train	GBM	Not Applicable	No Available Cytology	14532977	1	0	1	0.999958	-3.69599	98.0048	38.5114	1.79121	6.53519	-0.13763	-16.8556	-60.0408	8.44147	-90.1457	2.51754	5.76079	10.682	14.2518	10.247	61.3127	8.42431	111.426	4.93985	-11.7198	-53.1118	-35.0376	-33.1405	5.31308	-79.9649	6.75029	-3.12164	0.686923	-16.1882	0.58068	-10.3214	-46.4092	21.4814	-2.00936	-0.793469	-9.52187	4.07304	1.46521	-9.20608
CGLIA 304 CSF1	Train	Metastasic	Yes	Negative	24988354	1	1	1	0.999958	-13.7223	-4.83822	-18.4426	5.04403	-4.47351	41.9498	-14.876	14.9045	11.0612	12.9544	6.50201	-36.1232	-13.5368	-2.77418	-35.465	37.7148	-11.5163	-14.4927	23.7055	-10.6755	-13.5036	4.61085	-21.9166	6.60078	-24.9991	47.101	1.50047	-14.0016	-25.5101	-31.3616	31.2555	43.5078	-30.6276	1.58662	-9.24263	6.88647	-6.74483	2.33351	31.3974
GLIA 540 CSF 1	Train	LYMPHOMA	Not Applicable	No Available Cytology	14345041	1	1	1	0.999958	-1.75574	72.1074	-19.5284	-0.0912503	-7.78342	-1.84421	-0.816356	0.404484	0.591522	-2.07944	50.297	-57.5226	-2.09021	-0.447612	-0.150699	1.44047	-1.0333	-2.70185	-0.227201	-0.744602	-1.10468	0.109688	-1.07973	-0.379766	-0.115493	-1.00156	-4.04658	0.468941	1.33892	-1.88493	-2.05034	-1.19041	-0.26138	-3.06985	3.36444	-0.692261	1.34651	-0.00428223	-0.290314
GLIA 577 CSF 1	Validation	LYMPHOMA	Not Applicable	No Available Cytology	11185421	1	0	1	0.999958	-11.6217	7.29877	9.1885	11.458	-16.4017	9.83475	10.8064	14.0424	11.8977	13.1259	2.65401	-72.1839	9.78894	11.8403	-0.676534	0.938826	-64.5	3.33512	-15.1821	7.23932	5.77058	-30.1517	47.4002	5.95865	-58.6066	5.20164	77.1573	0.161303	5.27065	-1.04499	-2.15681	2.58685	9.23589	-1.4985	-1.43435	2.67082	2.50912	2.63357	-1.52679
GLIA 489 CSF 1	Validation	GBM	Not Applicable	No Available Cytology	16608440	1	1	1	0.999958	20.3527	62.3179	-2.69778	47.1187	-43.3243	41.9324	27.3095	-4.83372	-4.6962	-16.3774	-38.311	-47.9001	146.65	191.839	-36.9367	37.2038	-43.0656	-4.19436	-50.6044	-51.9742	-44.1028	-61.0335	-18.8513	-3.79008	-52.0796	-58.7777	-3.10346	17.5235	21.2351	-37.6511	-12.463	-4.4389	-5.78336	-7.69862	12.9383	107.093	78.1398	-8.33157	-26.4629
GLIA 666 CSF 1	Validation	Metastasic	Yes	Negative	9284498	1	1	1	0.999958	-13.7453	71.7521	-12.2994	-1.15752	-31.5906	1.36953	0.181991	-3.80621	3.07626	-22.2939	-0.450702	-31.5493	10.9184	0.537747	27.4438	141.049	-51.9592	-5.22176	-3.1449	-47.2391	-10.8245	-36.6046	44.8584	17.1915	-60.6213	-25.318	2.34888	-2.03947	4.37143	-24.11	27.8093	12.7436	-24.3117	-2.97972	-0.342359	1.88756	74.3061	-0.566967	0.682956
GLIA 472 CSF 1	Validation	Metastasic	Yes	Negative	10447582	1	1	1	0.999958	-9.41671	-13.8701	-1.92749	-14.77	54.1469	51.7816	-41.9408	-13.0584	-9.13577	-16.6326	-7.73982	-11.3409	-86.8049	11.549	-60.8442	-15.3846	40.8954	3.54324	-14.8805	51.0644	-5.09723	-1.62818	-5.83328	13.2118	-15.4126	-10.5115	27.1387	-3.50983	-6.22707	-13.5417	15.1907	19.8059	63.5507	-3.44635	-6.12246	-8.18333	-53.4255	17.4371	-1.21654
GLIA 604 CSF 1	Validation	GBM	Not Applicable	Negative	6990704	1	1	1	0.999963	0.0755814	-1.39822	1.17367	-0.0639186	0.783288	0.886104	-1.91497	3.90271	2.10402	-10.6256	0.271084	2.74213	16.0442	8.72647	3.66468	-0.33148	-11.0777	22.7883	-1.80869	-12.8489	-8.20072	1.61063	-1.02527	1.07296	2.93096	-18.4571	-3.2435	-1.56521	-1.37431	-1.53583	0.735275	-0.49914	2.41278	5.8949	-0.760279	-6.85771	-1.00463	0.567883	-6.1274
GLIA 681 CSF 1	Validation	Metastasic	Yes	Positive	7503103	1	1	1	0.999958	35.995	-4.49133	-5.65508	-3.11913	-3.23227	-2.42539	-29.5068	-12.8361	-1.34967	-13.4905	31.221	-2.1433	50.8139	61.3247	-2.15276	-3.13042	-26.6367	-25.2363	-4.70066	-5.68291	-4.14926	-6.37535	-3.16782	-5.4737	-23.7071	-6.70432	14.789	-4.65247	-4.04248	-5.58547	-8.7329	-2.25188	0.238413	1.0732	3.9217	14.1803	20.2873	-1.73479	7.81957
GLIA 710 CSF 1	Validation	Metastasic	Yes	Positive	9973131	1	1	1	0.999958	7.57289	33.3896	-1.95186	-2.75364	-17.4815	-37.6532	-23.8289	18.7831	2.22396	-13.6026	-3.9375	-5.56063	95.9504	67.761	-25.0874	1.28921	-30.0183	-8.00447	-54.7269	-31.9392	-2.31698	16.4182	-22.9404	-17.8971	19.6556	14.5766	-36.5818	9.69278	24.4302	6.1341	23.9443	7.88648	2.87456	-12.5795	-2.1401	12.5795	20.1491	4.22646	-14.9194
GLIA 585 CSF 1	Validation	Metastasic	Yes	Positive	15692425	1	1	1	0.999958	-25.2342	47.4201	0.810763	3.21011	-11.4611	30.9276	-20.3644	-16.1651	-5.56588	-39.3582	20.7281	6.14365	19.2411	29.2218	-23.3398	0.310073	-18.4748	-13.6261	7.25989	-25.9824	22.5054	-3.27896	-2.82415	-1.72727	6.27004	59.7756	-21.869	0.129195	-20.3483	-4.95041	4.28879	-17.7998	-23.4445	-5.67661	-3.73146	-2.61255	42.2235	-7.07123	28.9355
GLIA 647 CSF 1	Validation	LYMPHOMA	Not Applicable	Negative	9317459	1	1	1	0.999958	-0.536028	-4.77648	8.47291	-5.13658	-4.44885	-7.60139	-6.86709	-6.63875	-4.71685	-8.6174	-4.26924	-61.6103	79.8691	96.507	-4.95101	9.40063	-4.73113	-1.51602	-6.27002	-4.36025	-3.22273	-3.62061	-4.71874	-3.36691	-10.8712	-5.03722	-2.51898	4.61081	5.95122	-2.64409	-0.755803	-2.23226	-3.34916	-0.350769	1.33616	-0.115319	0.0110384	17.3742	0.983815
GLIA 464 CSF 1	Validation	LYMPHOMA	Not Applicable	Indeterminant	14482900	1	0	1	0.999958	-5.40805	-10.8379	-10.5988	-10.9142	-3.2011	48.4044	-8.72874	-10.5932	-6.55825	-14.5646	-5.61009	-10.1209	-9.16233	-13.56	-6.59135	-8.73116	-9.69348	-4.8973	-11.3552	-10.8873	-7.13112	-6.69948	-8.09263	-7.00134	31.9167	17.4187	-42.5487	-1.91576	-3.53775	-2.92039	-3.26821	-4.48614	194.351	-1.48534	-0.44325	-5.75189	-3.70695	-1.62738	-0.340852
GLIA 482 CSF 1	Validation	GBM	Not Applicable	Negative	18669668	1	1	1	0.999972	-0.726137	13.4984	-1.12105	-1.31248	-0.376599	-0.592756	-0.578828	-0.505727	0.247643	-0.735032	-0.871044	-2.68383	12.5723	17.9136	0.919001	-0.763859	-2.82999	0.458873	-12.6672	-14.3135	-1.45503	-2.19566	0.385576	-0.865385	-0.125264	-0.103575	-1.26655	0.439745	-0.295348	-0.609283	0.221053	-0.0849575	-1.14351	1.86133	1.73232	0.782804	0.81484	0.120934	0.728463
CGLIA 314 CSF1	Train	GBM	Not Applicable	Positive	11786186	1	1	1	0.999958	-113.299	217.9	-31.1329	-32.3995	35.7959	46.3577	-26.4225	-27.8358	30.4676	54.3968	28.2304	34.4924	-37.057	-36.7003	25.3572	33.9855	-23.022	-20.5044	-26.7599	-27.3118	-23.3425	-29.7852	-20.9414	-24.2569	-28.4409	-30.3102	53.5476	-14.1954	-17.5215	28.622	35.5405	20.4129	24.7181	-7.78041	-12.5898	10.9739	23.5526	-6.63447	-11.2864
GLIA 431 CSF 1	Train	GBM	Not Applicable	No Available Cytology	14360673	1	1	1	0.999958	9.68183	15.9951	0.196967	-0.37575	0.110756	-2.45709	-2.72333	-1.72403	0.0473141	0.83665	-0.0852157	-2.72319	51.8298	59.7509	-25.5903	-35.005	-2.2439	-16.1235	-33.0619	-38.8766	19.5099	-0.384619	-0.852227	0.839858	0.664817	-20.5448	-2.8662	2.15975	1.95407	-0.646671	-0.0684655	1.55845	0.226556	0.145218	1.79224	26.9924	42.2413	9.40719	-1.10316
GLIA 764 CSF 1	Validation	GBM	Not Applicable	No Available Cytology	7488204	1	1	0	0.166005	2.81219	0.138281	-0.144416	2.54613	2.22424	0.0702703	-0.217179	-2.94166	1.70901	1.52616	1.39102	0.402866	1.18731	1.03057	2.02287	-0.514657	1.92916	-1.54128	0.994787	1.21918	-0.450774	-0.693936	4.32928	0.200801	-0.980179	-3.37072	0.942553	-0.928069	-1.58028	-1.33029	-0.198424	1.49831	-3.19672	0.441963	-2.95254	-2.5324	-0.503027	-0.834429	-0.417006
GLIA 539 CSF 1	Train	LYMPHOMA	Not Applicable	No Available Cytology	19338174	0	0	0	0.113776	-1.17653	-3.82539	3.92352	0.601982	-0.659388	-0.209204	-0.0127881	0.928175	2.18567	0.438176	-2.45671	-3.96987	1.00235	0.730962	2.24963	-1.62463	-1.32127	-0.101854	-2.02124	0.66025	-0.237696	1.40977	-2.74252	-0.147291	1.88595	2.7754	-0.434847	1.07522	1.68362	-2.88574	-1.14686	0.858223	1.36072	-0.059951	-0.303033	1.09922	3.15052	-0.263796	0.705291
GLIA 455 CSF 1	Validation	MEDULLOBLASTOMA	Not Applicable	No Available Cytology	18638127	1	1	1	0.999154	0.230819	0.907905	-3.52658	-2.38817	1.69606	-1.54344	-3.74015	-2.66283	5.76918	-3.25145	-2.58289	-5.06357	-0.845741	12.1826	-3.53775	-0.265646	-1.20213	1.00653	0.237101	-2.11299	-2.60749	-0.129987	-1.97217	2.72108	-5.66248	4.55999	-0.62104	2.38764	-2.35605	-2.03375	5.80692	1.28076	-0.708143	2.13279	-0.545611	-5.72787	3.74447	-0.178912	4.22861
GLIA 578 CSF 1	Validation	Metastasic	Yes	No Available Cytology	15785624	1	1	1	0.999958	-13.282	40.2148	3.84486	3.13912	-2.07529	2.10779	1.42502	3.76107	1.56285	2.7197	1.78689	1.49471	-14.1806	3.33953	-10.7901	3.28863	2.46508	1.5465	1.78465	2.54907	0.506593	2.99763	1.85499	2.04538	-23.4788	-26.5084	1.30025	1.18367	2.08771	-15.557	0.832097	0.894155	1.98461	0.653058	0.820982	-16.4695	4.46117	6.26471	1.1295
GLIA 519 CSF 1	Train	GBM	Not Applicable	No Available Cytology	15067754	1	1	0	0.0780911	-2.5485	-0.144493	0.206821	0.69594	0.610318	-1.22519	1.40359	1.67388	1.40541	-0.214559	-0.397443	0.464578	1.193	2.48931	2.08971	1.76138	0.72985	0.438099	-1.66081	0.753945	-1.09933	0.111096	0.251287	-1.43791	2.13489	-0.0546305	-1.98291	0.632455	0.524002	-1.30872	-2.44829	0.892807	0.0775823	0.558771	-1.71864	1.02961	-0.0263518	-0.390143	-0.742276
GLIA 759 CSF 1 (Repeat 1)	Validation	Non-Cancer	Not Applicable	Non-Cancer	10547531	1	1	0	0.0437313	-2.11596	-0.712405	-0.0177633	2.11445	0.181196	0.0369041	0.965145	1.30325	1.90358	-0.135591	-0.822865	-0.221848	1.3717	2.31485	0.589525	1.10475	-2.61804	0.119231	-1.16755	-0.205263	0.504752	0.497697	-1.12049	-0.865261	2.10892	0.101721	-2.52136	-0.900263	-0.632051	-0.408505	-1.75429	1.60301	-0.754769	0.731978	0.349633	-1.73198	0.245069	0.12002	0.438531
GLIA 554 CSF 1	Train	GBM	Not Applicable	No Available Cytology	13730264	1	1	1	0.999958	3.04237	1.70124	2.44865	1.38255	1.10945	1.44032	-0.632073	-0.188318	2.39173	1.12896	1.70979	0.217889	42.1846	50.7651	2.90717	2.97418	0.30506	2.01698	-26.1328	-30.3189	1.03253	1.12741	1.36676	0.980697	0.237319	-22.2128	-11.5889	2.61048	2.20702	-0.142141	-0.544646	-14.091	-22.613	-0.100272	1.95712	3.97784	4.21703	0.0651216	0.973429
GLIA 610 CSF 1	Validation	GBM	Not Applicable	Negative	8908802	1	1	1	0.878984	-1.18881	-1.96209	0.717585	-0.306236	0.215263	-0.934299	-0.209922	0.479182	3.18893	-0.0860629	-1.53076	-3.52762	1.66835	5.31304	-0.637455	0.589532	-3.72524	0.075102	-3.30171	-2.75651	-0.0392837	1.4802	-1.27097	-0.495013	0.844159	-1.80565	-1.56589	1.07252	1.50211	0.875176	1.00725	0.440106	1.26449	0.98953	1.23763	-1.63161	3.38949	0.783103	0.00341161
CGLIA 309 CSF1	Train	Metastasic	Yes	Negative	7801908	1	1	1	0.999966	-3.71035	19.3324	-2.92769	-1.74793	-2.38525	-2.17648	-3.11583	-2.39824	17.2666	7.04465	-2.43437	-4.11713	-1.78776	-1.3077	-8.41513	29.5461	-12.1594	-0.333883	-3.0848	-2.35241	-3.8027	-3.34067	-3.16036	-2.5415	-3.08825	-2.4738	9.82818	-0.544448	-6.93052	-1.68609	2.90864	-0.729213	-7.15495	-0.0114062	-1.79932	2.22386	-1.46359	0.252374	-0.157198
GLIA 428 CSF 1	Validation	MEDULLOBLASTOMA	Not Applicable	No Available Cytology	6492261	1	1	1	0.999958	-5.47194	-6.68841	13.779	-4.79264	-4.14057	-6.61357	50.4911	49.9654	-3.38185	-7.81983	-2.98833	-4.96451	-7.08794	-6.29628	-3.8473	-4.6833	-5.97659	-3.2261	-5.49542	-5.6185	-12.9215	0.113057	-19.9324	-4.66687	-5.85404	-5.00325	-5.17604	-1.27513	-1.50114	-30.6183	41.6215	-4.7644	-3.53026	-0.864266	-2.56924	-4.32113	-3.43679	-1.5517	-2.05561
GLIA 739 CSF 1	Validation	Non-Cancer	Not Applicable	Non-Cancer	3555419	0	0	0	0.0386104	0.557583	-0.581422	-0.177503	2.31726	-0.285842	2.1849	1.33261	-2.56957	1.59335	0.76026	1.11014	0.213998	-2.51122	-2.87092	0.463089	-0.331331	-1.41086	-0.0608114	-0.190177	-0.0345888	-0.179831	2.19038	2.96511	-1.39582	2.25423	0.156618	1.07918	-2.35634	-1.99478	0.776234	0.795487	0.871617	-3.04497	1.41031	-0.0670274	-4.12845	-2.61772	0.48126	0.334705
GLIA 739 CSF 1	Validation	Non-Cancer	Not Applicable	Non-Cancer	14526883	0	0	0	0.0235722	-1.75136	-1.95745	-0.668488	0.57069	-0.238364	-0.551561	1.89149	1.3605	1.41204	-0.820565	-1.40362	0.214021	2.36095	3.88016	2.45074	0.387555	-1.56783	0.408571	-0.102708	1.37485	0.476088	0.370387	-0.987263	-1.1672	2.35436	0.952208	-2.26964	0.258991	-0.00806675	-1.18064	-1.68666	1.03663	-0.512601	0.8349	-0.612012	-0.662582	-1.74431	-0.114279	-0.31779
GLIA 525 CSF 1	Train	GBM	Not Applicable	No Available Cytology	10103953	1	0	1	0.825558	-2.95658	1.87674	-0.609004	-0.615904	-0.0828383	-3.30828	1.75787	0.705376	2.78766	-0.170648	0.0669915	0.497428	-1.29235	0.612374	1.42199	1.94403	-2.9457	1.9587	5.62252	-2.54828	-0.326619	4.2164	-1.67848	0.548215	-2.19042	-0.0926228	-4.11482	1.04158	1.12268	0.138425	-1.32535	2.45542	1.27771	0.406315	-0.766828	-0.390282	1.8171	-0.14081	-1.08439
GLIA 471 CSF 1	Validation	Metastasic	Yes	No Available Cytology	13513845	1	1	1	0.999819	-4.96972	-7.16451	4.7878	4.13469	0.637354	-1.07264	-3.04133	-1.3672	-0.0126951	-1.47167	1.14032	-10.4527	0.807277	17.8635	-0.849866	4.47611	-1.14321	-0.532826	-3.33589	-1.94318	-0.383429	0.837903	-1.70405	-1.30681	2.15501	-4.1248	6.04327	-1.65582	-3.85902	-0.845154	-0.692987	-0.742791	9.06307	1.52293	1.60994	4.95897	-4.97213	-0.580356	1.31818
GLIA 574 CSF 1	Validation	Metastasic	Yes	Negative	10540673	1	1	1	0.999863	-0.911957	2.28197	1.1812	1.05501	0.0371419	-0.976092	-2.83661	-1.03555	2.55358	-2.7835	-1.40742	-2.92056	1.16753	3.25651	-3.04702	8.85893	-2.81768	-0.327938	-3.4311	-2.16669	-1.65962	3.19137	-1.73604	1.55065	0.602418	-2.21712	-9.27664	0.410984	0.748193	-4.94847	8.4385	-2.04535	0.683863	-0.210493	0.339348	-0.0537472	2.10565	-0.796968	0.277484
GLIA 527 CSF 1	Train	GBM	Not Applicable	Negative	12880204	0	0	0	0.171856	0.0433167	-0.53827	0.523646	-0.482133	0.511571	-2.28016	-0.996795	0.0789087	0.783389	-0.210433	-0.917786	-2.29626	-1.70983	0.885376	0.317961	2.20614	-0.318645	0.290276	-0.46497	-0.0219206	-0.744057	1.62554	-1.3059	-0.0220423	-0.894073	-0.531823	-2.47279	1.53448	1.65995	-0.522763	0.390854	-0.975174	-0.110131	0.533358	0.969546	-0.548164	2.86408	-0.270215	1.02235
GLIA 522 CSF 1	Train	GBM	Not Applicable	No Available Cytology	9955708	1	1	1	0.999958	-11.0417	17.3557	-6.25171	-4.18019	-4.07661	13.6882	-3.66056	-4.10528	-1.65595	-6.27108	18.8845	-5.13144	-4.65981	-1.59898	-3.20668	-3.98817	-2.86265	-6.12777	22.1789	-22.6865	-4.65819	-4.28263	-5.99639	48.7281	-4.10329	-6.16278	-7.05152	-2.38131	-3.70473	-1.677	34.4867	-14.1415	-3.6659	-0.736793	-27.4487	-3.30243	-2.34874	-1.63832	-2.06016
GLIA 688 CSF 1	Validation	Metastasic	Yes	Indeterminant	7752839	1	0	1	0.999958	9.99755	10.5895	-8.43887	-10.6972	-6.3978	-7.90544	-11.0067	-10.5692	-4.93441	-9.70117	-4.71835	-29.4326	-6.79571	-2.70294	33.2927	47.5006	-4.75727	0.131046	-9.74284	-6.07447	39.7379	60.8137	-10.8509	-4.19134	4.13803	-3.21362	-7.93913	-2.06216	-41.1689	-0.175897	-3.14645	31.4829	39.6936	-1.26605	-3.50636	-2.83569	-4.57663	-2.26865	-2.74609
GLIA 516 CSF 1	Train	GBM	Not Applicable	Negative	10568716	0	0	0	0.0656323	-1.31425	0.75059	0.822996	-0.0565751	0.568518	-0.522884	-0.58387	-0.516635	2.14656	-0.434565	0.123523	-1.89828	0.0556574	-1.07687	0.854191	0.582101	-0.682159	0.146708	-0.529539	1.18481	-1.14255	0.404652	-0.117031	0.272826	1.52819	-0.415163	-2.4854	0.772014	1.38057	-0.665156	-0.949055	1.28395	0.433524	-0.0671449	0.485134	-0.266515	2.4341	0.502867	-0.655785
GLIA 691 CSF 1	Validation	Metastasic	No	Positive	12494295	1	1	1	0.999978	2.07354	2.75728	0.267295	-2.1347	-5.355	9.70352	9.09167	-3.80544	-2.50874	-8.62797	0.364214	4.62614	1.21433	-3.96354	-2.82305	13.4395	-4.27374	-2.55789	-6.88361	-3.52438	1.6109	6.63674	-0.739112	-2.20951	0.544685	-1.92514	-6.52784	6.08859	0.479604	-8.04773	7.59073	2.17653	-3.06631	-3.56886	-0.965323	-0.985947	15.8923	-1.01669	-2.27613
GLIA 466 CSF 1	Validation	LYMPHOMA	Not Applicable	Negative	15514089	0	0	0	0.0225413	-1.80585	-0.0340338	1.56168	-0.374819	0.242432	-1.21849	2.01064	1.11574	0.363039	0.809889	-1.03917	-2.35034	0.680358	0.464116	-0.292888	0.915336	-0.554092	0.160607	-0.359905	0.690278	-0.413463	0.902339	-0.340696	-0.0792809	0.637633	0.170282	-2.79854	0.183199	0.594059	-0.276555	-0.207202	-0.487038	1.98331	-0.248157	0.734363	-1.19754	1.40706	-0.0174119	-0.315328
GLIA 591 CSF 1	Validation	Metastasic	Yes	No Available Cytology	13003682	0	0	0	0.206518	-2.87013	-0.381382	1.17287	0.340306	-0.212561	-3.57214	-0.954002	1.10556	1.18392	-2.21185	-0.843684	-2.5769	0.668199	1.58154	1.62777	2.16759	0.154691	0.419165	0.453846	1.67228	0.651156	-1.68991	0.229321	-0.413367	-0.674485	0.33816	-2.03551	1.7316	1.62751	-1.15944	-1.62272	0.770562	1.67185	0.982956	1.14408	0.101414	1.78186	-0.128124	0.491228
GLIA 696 CSF 1	Validation	Metastasic	Yes	Negative	8982734	1	1	0	0.0427093	-1.16352	-1.29175	-0.484141	-1.37213	0.484471	-0.558119	0.804904	0.570669	1.7063	-0.518811	0.39455	-1.49332	0.9759	1.82899	0.974353	0.864552	-1.21153	-0.604796	-0.336278	-0.102679	-0.939303	0.374635	-1.21163	-0.232826	0.13094	-0.288696	-2.77928	0.598141	0.761905	0.603997	0.353896	0.23426	0.405148	0.937979	1.46934	-0.113111	1.71223	-0.387608	0.259056
GLIA 488 CSF 1	Validation	GBM	Not Applicable	Negative	20197474	1	0	1	0.459436	0.427511	-0.617705	-0.114078	-1.37721	0.322557	-2.89844	-0.768112	-2.12156	0.0282967	-0.521341	0.839651	-2.73931	0.68751	1.22974	2.30832	0.931409	-0.453358	0.42092	1.23342	0.634903	-0.192383	-0.0523222	-0.426706	0.131567	-3.28932	-0.465208	-0.940791	2.53418	2.36783	0.715062	-0.0807493	1.02248	0.199282	-1.00363	0.676202	2.31712	5.27352	-0.540355	0.963093
GLIA 673 CSF 1	Validation	Metastasic	Yes	Indeterminant	8104015	1	0	1	0.99996	-12.6034	8.19199	14.2372	10.9468	-4.91394	6.71491	-1.95375	-5.12271	21.2706	-12.089	-3.58477	-10.5907	1.97383	4.08035	-1.25258	13.5695	-15.1538	-1.38956	-2.13025	-2.16615	-11.2554	3.01451	5.00239	2.74122	-11.7249	6.8383	15.5502	-2.96978	-10.3766	-8.14143	5.72334	4.56858	-2.01035	0.181839	-2.6322	4.25192	-0.409165	-1.92467	1.76518
GLIA 693 CSF 1	Validation	Metastasic	Yes	Positive	8200337	1	1	1	0.588273	-1.0929	2.20664	1.46789	1.05222	0.313469	1.10589	1.05982	-2.6097	2.25953	-3.48105	-0.222434	-0.492797	2.5733	3.87805	-0.924453	-1.81581	-3.23129	-0.604046	1.10835	0.244441	-0.802951	3.86799	-1.94077	-0.363022	-1.44622	-0.522359	-2.8662	0.133825	-0.981372	-1.54013	0.615762	0.441231	1.04165	-0.235226	2.20323	0.628298	2.33239	-0.387929	0.501045
GLIA 767 CSF 2	Validation	GBM	Not Applicable	No Available Cytology	8135594	1	0	1	0.76721	5.21853	3.18869	-0.247954	2.49995	1.60376	2.19151	-3.43392	-3.42522	2.81371	1.35494	1.75954	-0.331768	0.441555	-3.56342	0.998395	-1.56282	-0.219023	0.512392	-1.75431	0.545667	-2.79037	1.68669	3.06693	-3.17881	4.28573	-1.82953	-0.311188	-1.42684	-0.762402	0.972183	-0.0136316	-1.75203	-3.37029	-0.396001	-2.76888	-3.96632	1.28978	0.281391	-0.328553
GLIA 454 CSF 1	Validation	MEDULLOBLASTOMA	Not Applicable	No Available Cytology	9473387	1	1	1	0.99996	15.3706	4.48161	0.121138	3.8034	3.98812	3.99279	2.10452	-39.4978	3.8976	3.58707	1.00329	2.55065	0.983507	6.71347	3.56678	2.52576	2.45077	2.322	0.254522	0.235955	0.944575	1.98004	0.117798	3.55026	3.28162	1.88964	0.564647	3.7376	-35.6545	-0.557109	1.20532	0.639252	2.15605	0.83734	-0.286745	0.105726	1.92653	-0.0491872	0.68747
GLIA 759 CSF 1 (Repeat 2)	Validation	Non-Cancer	Not Applicable	Non-Cancer	2763569	0	0	0	0.0401747	-0.124352	-0.349579	-0.458897	1.75459	1.66131	1.46196	-0.46732	-1.71515	3.00489	0.512717	2.92147	0.307471	-3.25087	-2.53242	0.431949	-0.37337	-1.43146	0.264245	0.462747	-0.017483	-1.55273	2.19711	3.02056	-0.673278	0.685464	-0.985542	-0.75721	-2.36747	-1.73252	0.404074	0.977841	2.69489	-3.63188	1.11081	-0.831853	-2.02814	-2.54767	0.830498	1.05628
GLIA 515 CSF 1	Train	GBM	Not Applicable	Negative	6016351	1	0	1	0.999964	-2.13796	-9.14886	-0.583185	0.778262	-0.474172	0.00119926	-1.69387	0.377113	2.71057	1.02864	1.46767	-3.59653	18.2325	22.1555	1.25208	0.833569	-10.3208	-1.7414	-13.545	-16.424	-0.741767	0.267829	2.30091	0.441953	1.11181	-0.932571	-1.39882	-1.09943	-1.23548	-2.81629	-2.4802	0.835367	0.13775	5.86763	7.00532	0.80592	15.9756	-0.15093	-2.23862
GLIA 772 CSF 1	Validation	Non-Cancer	Not Applicable	Non-Cancer	11266195	0	0	0	0.0886449	-2.50695	-0.255769	0.0787055	0.236806	-0.667074	-1.31482	0.304878	1.5051	2.79697	0.418162	-1.28386	0.414994	0.090734	3.66534	0.542127	0.942164	-0.672769	0.0258895	-1.41742	0.166809	0.848254	-0.899672	0.0512344	-1.31766	2.78532	0.792753	-2.63625	0.883208	1.05147	-0.393462	-0.712753	-0.300494	0.541444	0.182421	-0.808546	-1.70202	0.204961	0.102072	-0.574005
GLIA 567 CSF 1	Validation	Non-Cancer	Not Applicable	Non-Cancer	10578340	0	0	0	0.0485064	-2.22332	-0.318094	1.28904	0.286221	0.799005	-0.733489	-0.602499	1.43979	1.94919	0.122254	-1.04086	-0.548339	0.437036	2.93299	0.786129	1.22274	-1.06188	-0.0591392	-1.63383	1.07516	0.188342	-0.446444	-1.09793	-0.195454	1.07505	0.489368	-2.99713	0.8316	1.60067	-1.66108	-1.20933	0.428448	0.736003	0.440476	-0.610923	-0.818292	-0.615501	-0.0224621	-0.846775
GLIA 569 CSF 1	Train	GBM	Not Applicable	No Available Cytology	12274451	1	0	1	0.984021	-3.45539	-0.73053	0.175685	2.91077	1.20289	-1.88485	-0.302993	1.02932	2.05063	-1.90424	-2.15615	-3.19244	3.48184	6.66799	3.3216	3.24396	-1.15057	-0.476486	-2.96127	-1.58137	-0.179732	-0.631423	0.783223	-0.181014	-0.203496	-0.907712	-2.10188	0.183838	1.45458	-1.61738	-1.79598	0.880506	0.925952	0.92912	-0.0366831	1.86414	3.40782	0.148282	-0.801619
GLIA 672 CSF 1	Validation	Metastasic	Yes	Positive	13615732	1	1	0	0.108509	-1.11666	4.40464	-0.264683	0.195072	-0.161616	1.36281	-0.777908	0.363575	0.772249	1.32006	0.935419	0.0790167	2.22325	0.150232	-0.132741	-0.27938	-0.765796	-1.27371	-0.648414	-0.880846	-0.764226	0.825813	0.743498	0.218122	-1.94123	0.218623	0.601536	-0.0726415	-0.73721	-1.30807	0.0843714	-0.982764	-1.45561	-0.161709	-0.241432	-0.456613	-0.961426	-0.150135	0.57359
CGLIA 100 CSF	Validation	GBM	Not Applicable	No Available Cytology	13981803	1	1	0	0.0912334	-2.01057	-1.41451	0.339516	1.15289	-0.171458	-0.232456	0.0665831	0.773615	2.04106	-0.841488	0.00482203	0.432173	1.36406	2.697	1.60848	0.728731	-0.202344	-0.37073	-1.98718	0.923975	-0.00363443	-0.653783	0.0729322	-0.379319	2.71552	1.46433	-4.28668	0.937639	0.609435	-2.73226	-1.18529	-0.195426	1.18073	0.807343	-0.432015	-1.46257	-1.08382	0.169485	-0.963638
GLIA 495 CSF 1	Validation	GBM	Not Applicable	Negative	9313793	1	1	0	0.0220166	-0.705012	0.507224	-1.72135	-0.332844	-0.59314	0.839942	-0.262052	0.78766	1.43453	-0.204449	-0.138846	-0.281855	-1.06446	0.147622	0.134123	-0.72398	-1.47209	-0.0904717	-0.692063	-1.00769	-1.6593	0.14606	0.784198	0.386053	1.11266	-0.408195	-0.188241	0.284798	0.0877584	-0.0904571	0.462275	-0.167148	0.113904	1.56956	0.566628	-0.309923	0.476627	0.134825	-0.0852001
GLIA 452 CSF 1	Validation	MEDULLOBLASTOMA	Not Applicable	No Available Cytology	4466424	1	1	1	0.999957	-2.43195	-1.25641	-1.39734	-0.876522	0.0610103	-1.44916	-1.44804	-1.12264	1.44578	-1.89854	-0.788861	-1.95172	0.225101	2.75813	-2.62058	-4.29587	-0.303733	-1.0659	-4.16625	-0.415989	-0.522784	-0.496943	-2.67865	-0.246647	-1.28814	-1.4409	-3.63732	-0.259471	1.78728	-28.4476	44.0527	-1.41184	-1.03485	-0.642188	-1.94545	-2.09544	-1.33517	-0.341818	-0.757214
GLIA 592 CSF 1	Validation	Metastasic	Yes	No Available Cytology	9971949	1	0	1	0.484474	-2.13186	1.80332	-0.00434639	-1.07445	-1.53779	-0.216558	0.344961	0.517425	2.19027	-2.34585	-1.51033	-2.19319	1.81877	1.54784	0.930613	2.06774	-0.680292	-0.688798	1.75166	0.346567	-0.732718	-0.102686	0.464116	0.628731	-0.278004	1.25567	-2.22563	1.2695	1.05336	-0.335442	-0.10856	-0.114544	-0.00583727	-0.51104	1.14837	0.0970776	2.40267	-0.305361	0.189961
GLIA 730 CSF 1	Validation	Non-Cancer	Not Applicable	Non-Cancer	8368817	0	0	0	0.0114363	-1.05122	-0.454716	0.241814	1.43681	-0.759772	0.522747	0.670179	1.04404	2.4232	1.2355	0.543429	0.151445	0.0169571	1.84566	0.4817	0.111186	-0.896898	0.0445799	-0.59623	0.327756	0.11852	0.19911	-0.665035	0.0563127	2.08826	1.16898	-1.46836	-0.75445	-1.14052	-0.969962	-0.665856	-0.239863	0.146461	-0.016325	-1.13942	-1.55942	-1.36926	-0.108864	-1.60167
GLIA 722 CSF 1	Validation	Non-Cancer	Not Applicable	Non-Cancer	10437244	0	0	0	0.120931	-2.27603	-0.682393	0.452054	0.903465	0.424233	0.995201	0.457212	0.248036	3.77623	-0.742962	0.38975	-0.627906	1.03041	2.2669	0.0696711	0.697415	0.279235	-0.544571	-0.339796	-0.756588	-0.765341	-0.892567	-1.68784	-1.08428	1.46617	0.816114	-1.7525	-0.114772	0.412413	-0.455644	-0.49497	0.724807	0.941784	0.852847	-0.0254702	-2.02037	1.90424	0.0426924	-1.04101
GLIA 564 CSF 1	Validation	GBM	Not Applicable	No Available Cytology	9458441	0	0	0	0.0181361	-3.26396	-0.921732	0.175214	1.09777	0.640784	-1.01565	-0.396399	1.68878	1.46018	0.854371	0.439669	1.48891	0.894042	2.4328	0.988401	0.18503	0.466771	-1.29425	0.129265	0.856789	1.86121	0.544995	-0.247132	-0.240663	1.65629	-0.736854	-2.40983	0.265713	-0.459332	-2.0959	-1.76357	0.710692	1.24751	0.574449	-0.140927	-0.191634	-2.13584	-0.51376	-0.625579
GLIA 507 CSF 1	Train	Non-Cancer	Not Applicable	Non-Cancer	12450145	0	0	0	0.0248543	-2.2913	0.293593	-0.0384871	-0.356637	-0.239168	-0.492513	-0.914643	0.539172	0.490867	-0.090489	0.121456	-1.40136	-1.11348	0.704486	0.917529	1.99368	1.16993	0.541385	-1.50416	1.73033	-0.845202	1.13204	-0.663278	0.181561	1.22362	0.261435	-0.27355	0.0317158	1.09743	-0.941231	-1.0313	-0.92785	0.815463	-0.0585048	-0.774032	-1.0205	1.59164	0.312497	-0.106208
GLIA 492 CSF 1	Validation	LYMPHOMA	Not Applicable	Negative	5572293	1	1	0	0.00723733	1.1616	-0.692206	-1.07472	0.790382	0.530107	0.85801	-0.91626	-0.834006	0.814734	-0.219703	-0.0380303	0.458616	-1.60372	-0.346937	-0.351993	0.9765	-0.694416	0.27502	-0.972552	0.119274	-0.15881	-0.598677	-0.482088	-0.619563	-0.50243	0.523776	0.797653	0.169657	1.4225	-1.47163	0.819509	-0.35457	-0.0972597	-0.38059	-1.21293	0.679979	0.666444	-0.497762	0.898628
GLIA 636 CSF 1	Validation	LYMPHOMA	Not Applicable	Indeterminant	6940420	1	1	1	0.999959	-6.37403	-3.13688	22.0266	-2.4987	-3.47751	-5.66419	-1.72967	-4.05646	-1.60864	-4.88296	19.3263	-0.534303	8.60872	3.03609	-3.13041	-2.36348	-2.98882	-3.3303	-4.779	-2.29058	-3.31002	-3.51523	18.738	12.4172	-3.47261	-2.72878	-6.39999	5.75128	15.0501	-4.54744	-3.91979	-2.59419	-6.61428	-1.77375	-2.15248	-2.98398	-4.12024	-1.35029	-2.27835
GLIA 468 CSF 1	Validation	LYMPHOMA	Not Applicable	Negative	21398705	1	1	1	0.628264	-2.23391	0.466483	-0.687902	-0.135378	0.661675	0.0245158	0.103631	-0.306044	2.64675	-0.399056	2.47451	-1.81919	6.21622	4.40986	0.541958	-0.11777	-1.35401	-0.0930779	-0.606557	-1.2323	0.0153924	0.134352	-0.287701	-0.781512	-0.650171	0.1934	-2.35692	0.459942	0.697608	-0.865669	-1.10434	0.839559	0.186589	0.349656	1.45398	-0.471374	-0.177754	-0.309136	-0.222776
GLIA 491 CSF 1	Validation	MEDULLOBLASTOMA	Not Applicable	Negative	12881365	1	1	0	0.0159541	-0.903637	-0.533153	-1.75608	0.394405	0.3802	0.930037	0.200801	0.860674	1.14044	-0.610347	0.494906	-0.20662	-2.80791	-1.56436	-0.239193	-0.40555	-0.585893	0.00906202	-1.07421	-0.834565	-2.63299	0.78195	2.28053	-0.801626	1.05029	0.979454	-0.437493	0.610745	0.145345	-0.931551	1.03015	0.58528	-0.748677	1.88371	0.138632	0.139821	-1.05168	0.384568	0.228553
GLIA 549 CSF 1	Validation	MEDULLOBLASTOMA	Not Applicable	Negative	14077309	1	1	1	0.265851	-2.56697	-0.859364	0.771705	1.82261	1.53991	2.12588	-0.032144	2.05444	1.21587	0.387941	-5.04847	-5.80116	2.23601	1.67955	0.963265	0.873624	-1.19652	-0.345749	-1.78434	0.504613	-0.0973907	1.73712	-0.487673	0.64588	2.21657	1.05398	-2.18587	-0.065328	0.251209	-1.66324	-1.00668	0.213826	0.520386	0.639436	-0.350218	0.474874	1.27095	0.24276	-0.354748
GLIA 571 CSF 1	Validation	GBM	Not Applicable	No Available Cytology	14688012	1	0	1	0.999968	2.04388	8.7346	5.53362	6.28353	1.22032	2.30249	0.117579	3.20509	3.78753	3.50897	-0.885176	-0.358293	3.92182	6.14774	-1.89177	-1.60849	-11.2912	-10.9917	-14.0577	-13.8133	-0.53965	-0.0474814	1.27923	0.41915	1.89099	-5.18372	-2.76268	-0.908533	-1.14546	-1.27244	-0.513775	0.498785	1.84794	0.457004	-1.94612	5.22919	16.4253	0.129703	-0.765211
GLIA 426 CSF 1	Validation	MEDULLOBLASTOMA	Not Applicable	Negative	7773488	1	1	1	0.999958	1.99636	1.42064	1.15566	-1.79431	-6.90713	-13.9551	0.828588	-0.86479	0.327823	-2.87778	0.403851	-2.60991	27.8286	33.8619	-15.0217	-21.2446	-0.963668	1.69992	-20.122	-21.3792	-9.99473	-12.8896	0.412674	1.54879	-1.91302	2.23351	1.28745	1.5424	3.55817	0.0604381	23.8144	13.7765	16.4794	0.381809	2.44681	1.51185	4.49564	-2.69892	1.67456
GLIA 501 CSF 1	Train	Non-Cancer	Not Applicable	Non-Cancer	13265194	0	0	0	0.0049819	-2.27832	-0.277338	-1.74757	0.73059	-0.908884	0.374578	0.0715244	1.11722	1.37886	-0.0494234	-0.3173	0.683339	0.932185	0.350885	1.13686	0.427385	2.22426	0.285124	0.420446	1.60715	0.115695	0.432066	0.292505	-0.505717	1.98038	0.395664	-0.425898	-0.0262676	0.687455	-0.356093	-1.19775	1.94742	0.329525	0.281218	-1.42348	-0.776474	-2.05082	-0.460125	-1.14665
GLIA 544 CSF 1	Train	GBM	Not Applicable	No Available Cytology	10557613	1	1	1	0.464862	-2.38643	-0.87006	0.263991	0.619312	0.1603	-0.879099	0.350741	1.92892	2.65213	-0.660638	-1.47586	0.450945	4.00965	5.51309	1.22174	0.093066	-0.0963003	-0.499943	-3.10398	0.307104	1.13508	0.131289	-0.350151	0.991268	1.06143	-0.470423	-2.89808	0.338131	0.975356	-2.1339	-1.5311	-0.654106	-0.192257	0.0566392	-0.653019	1.03267	-0.581444	-0.433313	-0.396946
GLIA 716 CSF 1	Validation	Non-Cancer	Not Applicable	Non-Cancer	7621478	0	0	0	0.0383532	-1.79337	-0.330101	0.806225	-0.332744	0.00724346	-0.641827	-0.891208	-0.0531691	2.69245	-0.34153	-0.100204	-2.25062	-0.157918	2.93051	0.0696927	-0.0460854	-0.340546	0.0308962	-0.573726	0.524455	-0.874051	0.183484	-1.67359	-1.26462	0.424063	1.95204	-1.48136	0.551392	1.32587	0.172844	0.984108	0.105004	0.643035	0.133691	-0.150741	-1.85323	2.47689	0.00170495	0.193354
GLIA 429 CSF 1	Validation	MEDULLOBLASTOMA	Not Applicable	Negative	8317115	1	1	1	0.999956	-3.12854	-5.25974	0.260324	-2.39777	-0.03215	-2.34652	1.91514	-3.87197	1.34782	-3.23355	-2.35052	-4.7893	2.19821	3.7496	1.13374	-1.02933	-4.16494	0.198105	0.0354929	-0.540982	-1.49571	-1.59647	-2.9986	-0.90146	-3.21511	-3.41358	-5.93154	2.73304	2.26185	-25.8952	40.8331	0.911925	0.111217	0.278287	0.256257	-1.66795	3.8631	-0.402688	1.19846
GLIA 493 CSF 1	Train	GBM	Not Applicable	No Available Cytology	10526149	1	0	1	0.977896	0.293297	6.28277	1.0565	2.61122	0.106313	0.562594	-2.85784	-0.176871	1.29637	0.427759	0.562884	0.398681	3.32014	2.42531	0.418541	-0.518049	-1.58819	-0.0608819	-4.58806	-4.40657	0.0516877	1.10272	-0.751011	0.548774	-0.678023	0.701936	0.0829958	-1.43815	-1.53453	-1.0411	-0.932069	1.00067	0.424999	0.206339	-0.0248138	-0.99187	0.142879	-0.659205	-2.12043
CGLIA 301 CSF2	Validation	Metastasic	Yes	Positive	11366184	1	1	1	0.999958	-4.42004	94.0769	-5.96595	-6.89182	-8.34848	-8.88533	-7.11823	-6.43427	9.47472	30.8317	-0.903286	-8.18293	39.7876	48.0543	-5.42301	15.8257	-4.63413	-3.76157	10.5106	-5.09648	-4.59648	-3.3219	-4.7835	-6.26063	-45.1981	15.518	-7.41658	15.3247	-28.7181	-23.5226	-14.4361	-6.35521	-34.5641	-3.07168	23.489	-7.38232	-0.689173	-1.79742	-14.5428
GLIA 562 CSF 1	Train	GBM	Not Applicable	No Available Cytology	13850388	1	1	1	0.999958	-0.0614522	-2.58775	-2.64845	-5.30736	-3.7583	-5.98137	-3.99775	-2.58785	0.155657	-5.8391	-3.28823	-6.05647	86.894	103.855	-2.37492	-1.51475	-2.3934	-1.2697	-38.5144	-38.4333	-2.5187	-1.70145	-2.15306	-2.25364	-4.23059	-2.97309	-3.41193	-0.034712	0.595142	-0.548047	0.167195	-0.998321	-2.6514	0.310987	1.05497	-0.487456	0.895783	-0.174834	1.22817
GLIA 465 CSF 1	Validation	LYMPHOMA	Not Applicable	Negative	14090066	1	1	0	0.0136528	-1.19263	-1.30661	-1.10067	0.945454	0.410447	1.12435	0.234664	0.693079	1.91888	-1.01503	0.364697	0.296574	0.684168	0.611383	0.50178	0.182193	-0.561394	-0.311075	-1.50578	-0.946626	-0.306558	0.378455	0.347814	-0.269033	0.785744	-0.0835021	-0.0979694	0.420319	-0.360572	-0.782437	-0.403093	-0.0555633	0.630829	0.446661	0.479577	-1.49298	-0.855134	-0.109599	0.391091
GLIA 583 CSF 1	Train	Non-Cancer	Not Applicable	Non-Cancer	12696103	0	0	0	0.0312128	-1.49207	-0.026976	0.81056	-0.762028	-0.0599541	-1.06526	-1.33491	0.473636	1.38581	-0.773192	-0.427355	-2.04343	-0.464063	0.132346	0.194641	1.35217	0.848397	1.21704	-0.303854	0.709922	-0.268316	1.11367	-1.63809	0.213779	1.21609	1.13903	-0.678448	-0.262024	0.884727	-0.725499	-0.508452	-0.284978	1.25931	-0.63882	0.443041	-0.0742018	2.76652	-0.0651398	-0.237238
GLIA 641 CSF 1	Validation	LYMPHOMA	Not Applicable	Indeterminant	5449395	0	0	0	0.0191462	-1.04286	1.17375	0.433934	1.64113	-0.177794	1.96144	0.993766	-0.0838396	1.59937	1.63861	-0.605724	-3.06919	0.381221	-0.564083	0.221714	0.887556	1.01778	-0.992714	0.398024	0.908877	-0.691421	0.644371	1.12566	-0.185884	2.04437	0.48512	-1.1039	-1.05972	-0.889037	-0.818809	-0.127322	-1.10244	0.597838	-0.0565974	-1.5652	-1.55543	-0.710387	0.713266	-0.819381
GLIA 487 CSF 1	Validation	GBM	Not Applicable	Negative	16785782	1	1	1	0.999958	-9.86598	-3.18262	18.607	19.5244	12.5391	16.8498	-8.12246	8.4101	-39.5962	-72.7037	16.9798	16.6869	100.165	119.425	-8.4057	-14.0875	6.22761	2.60313	-51.2819	-57.5345	-11.6311	-15.4426	-5.03177	-7.22439	3.93458	20.7139	-59.6531	9.88172	9.40562	-0.3354	4.19135	5.55158	7.60122	3.52234	6.12262	-15.1478	8.25291	-4.20241	-24.6897
GLIA 566 CSF 1	Train	GBM	Not Applicable	No Available Cytology	11509184	1	0	1	0.624981	-2.59098	-0.349542	1.21877	-1.18168	-0.1431	-0.243535	-2.03664	-0.916845	2.63999	-0.0375897	-0.270206	-4.23002	2.52341	1.17625	0.90327	2.05648	0.258823	0.036078	-0.883545	-2.10079	-0.364314	0.751721	-0.905913	0.611878	0.260506	-0.226794	-1.75479	-0.844114	1.05523	-0.417161	0.24507	0.427072	1.73401	1.08971	2.22698	0.160021	2.55705	0.888714	0.532821
GLIA 656 CSF 1	Validation	LYMPHOMA	Not Applicable	Indeterminant	10153956	0	0	0	0.00853828	-1.46103	0.927695	0.292066	1.1016	0.202306	2.20316	0.988207	1.62868	1.7365	0.733261	1.13085	0.927398	0.657596	-0.837152	-0.185205	0.715382	-0.423106	-0.63042	-1.07855	0.185321	0.211698	0.337462	-0.357979	-0.415065	2.29425	0.45886	-0.877735	-2.05655	-1.59348	-1.06048	-0.423711	0.640232	-0.799423	0.177163	-0.982439	-0.47972	-2.81518	0.0143109	-1.3074
GLIA 596 CSF 1	Validation	GBM	Not Applicable	Negative	10512788	1	1	0	0.137032	-1.37668	-0.639926	0.588609	0.219701	0.228562	-0.51385	-0.0267635	1.78812	1.53528	-0.427694	0.564945	-0.948204	-0.0413213	2.37892	0.0913972	0.451267	-0.590869	-0.25349	-1.02489	-0.13372	-1.94876	-0.248452	0.263283	-0.0446352	0.477456	-0.342695	-2.69286	0.420474	-0.159799	-0.594752	0.0408723	0.875972	-1.07058	0.791299	1.24084	-1.49977	2.51529	-0.0984869	-0.653944
GLIA 590 CSF 1	Validation	Metastasic	Yes	Indeterminant	10761707	1	0	1	0.25	-3.33244	-2.36518	1.25964	0.20785	-0.783871	-2.19167	-2.6172	0.245698	3.54577	0.622648	-0.499789	-1.36763	0.681372	2.10345	-0.925404	1.83161	1.32205	0.227336	-1.01798	2.71408	1.17238	1.6459	-2.19649	0.40683	1.29473	0.440274	-3.36436	0.01943	1.38263	-1.47419	-0.79269	-0.51557	0.381985	0.832783	0.243421	-0.8895	2.44184	0.420944	-0.27689
GLIA 563 CSF 1	Train	GBM	Not Applicable	No Available Cytology	12111246	1	1	0	0.230684	-2.14635	2.46097	0.684468	-0.00823994	-0.651169	-2.36161	-0.905537	1.00259	1.25115	0.389964	-0.684821	-2.44312	1.26956	2.64139	0.127492	2.14985	1.89267	0.435799	-0.965836	0.437241	0.130404	0.676119	-0.647656	0.158233	0.490325	-0.665813	-2.3443	0.0269878	1.22134	-1.34199	-0.643274	-1.13642	1.73581	0.189688	-0.824412	-0.749348	1.07013	0.00876024	0.0330735
GLIA 449 CSF 1	Train	Non-Cancer	Not Applicable	Non-Cancer	8236910	0	0	0	0.0173512	-0.194983	-0.255219	-0.748923	-1.20682	-0.260369	-1.80702	-0.0154074	-0.760491	0.108246	-1.07935	-0.982369	-0.610882	-0.139386	1.50057	0.840778	0.358924	-0.910305	-0.149149	1.60914	0.041011	0.591201	-0.359722	-0.322593	-0.426489	-1.17214	0.756225	2.32756	0.566805	0.85172	0.586647	1.61947	0.722646	0.93953	-0.820435	-1.31039	1.15321	2.76155	0.0643316	0.675769
GLIA 550 CSF 1	Train	GBM	Not Applicable	No Available Cytology	12704702	1	0	1	0.999719	-3.7691	0.44218	-0.322209	0.544396	-0.434941	1.54181	-0.0963877	1.7274	0.260117	1.01644	-0.729809	-0.455743	16.2116	10.4575	0.372222	1.07806	-2.27253	-0.720255	-2.77228	-4.11309	-0.903081	-0.281013	-0.118703	0.0615141	1.14849	0.879701	-2.26391	-2.80472	-0.244037	-2.33463	-1.55657	-0.667996	0.485512	-0.653631	-1.00835	2.16848	2.00339	0.135828	-0.762821
GLIA 497 CSF 1	Validation	GBM	Not Applicable	Negative	10026369	1	0	1	0.999653	2.27698	3.26149	1.88845	2.14037	1.65154	1.8501	-0.20528	0.867416	0.16135	-3.12711	-5.10603	-8.11726	3.19042	3.68731	1.56814	0.954095	-1.96841	3.03226	-6.76101	-7.81053	0.130853	1.39462	1.92399	1.65932	0.391072	-7.62172	1.99579	0.859537	0.56063	0.555175	1.52928	0.983061	0.375928	0.598711	0.83993	0.981009	1.7837	0.777434	-2.49763
GLIA 621 CSF 1	Validation	LYMPHOMA	Not Applicable	Negative	10257477	1	1	1	0.980841	-0.306481	0.316093	6.4891	0.287802	1.30097	0.211978	-3.35121	-2.37395	-0.922999	-4.00665	-1.9974	-4.17309	0.197646	2.16504	-1.1256	-1.4837	-3.69326	-1.80479	-1.29295	-0.335823	-0.524933	1.63245	3.45123	5.53781	0.742653	-3.21246	-1.01144	1.3419	1.46263	-1.23528	-1.53879	0.173151	0.616584	0.589374	0.929249	-1.28468	3.78417	0.201775	1.4252
GLIA 508 CSF 1	Train	Non-Cancer	Not Applicable	Non-Cancer	12448080	0	0	0	0.0642824	-1.40867	-0.810943	0.791655	0.305939	-1.05108	-1.56697	-0.987766	0.608721	1.86115	-1.31481	-0.370479	-3.03249	-0.264783	1.04429	0.588676	1.86995	0.249858	0.0873181	0.229856	1.7149	-0.663635	0.500571	-1.10174	0.231898	1.07566	0.00206119	-1.59991	0.445873	0.947627	-1.2069	-0.653153	0.437338	1.353	0.330609	0.255373	-0.362745	2.59316	0.384068	0.0751739
GLIA 735 CSF 1	Validation	Non-Cancer	Not Applicable	Non-Cancer	4598521	0	0	0	0.0365206	-1.69526	1.29959	0.684886	0.291543	0.541246	0.713608	0.529257	-0.56777	1.49467	-0.0335532	0.0148574	-0.95255	0.665338	2.01682	-0.816386	-0.779678	1.03974	0.624315	1.83475	0.676215	-0.345292	1.4193	-0.869161	-1.13303	0.345726	0.574671	0.23084	-0.413268	-0.775575	-2.25831	-1.37545	1.74468	-0.0476437	0.774783	0.0189582	-0.282084	1.57882	0.62144	-1.78309
GLIA 699 CSF 1	Validation	Metastasic	Yes	Negative	10704787	1	1	1	0.999958	-35.2621	54.4761	3.63623	31.1434	-3.87752	6.98685	-55.0743	-54.7306	1.11654	-55.7248	7.1279	25.4151	119.985	68.8606	-52.8832	-10.7511	74.0474	-23.5891	5.36526	-29.2935	37.3617	-20.5081	13.5602	-14.9707	22.4172	-4.7569	-58.436	-13.5965	0.775458	-3.20416	8.93853	-22.7663	-14.3293	19.0071	9.35336	18.9932	40.3908	7.61984	5.34869
CGLIA 307 CSF2	Train	Metastasic	Yes	Negative	3510293	1	0	1	0.999958	-5.91928	11.2263	3.72691	-18.1925	-16.5177	-6.07698	-18.8763	-17.0831	37.3963	-23.8738	0.184411	8.32074	-1.82874	9.53619	-4.85792	42.6002	-4.42782	-10.5943	49.165	-6.1042	13.8123	-21.5494	0.465517	3.74071	7.86961	-24.2028	-15.7671	-3.22474	3.56538	2.22074	3.76145	-0.163049	-10.9688	-4.35373	16.501	5.87461	14.7711	18.7824	4.85879
GLIA 494 CSF 1	Validation	GBM	Not Applicable	Negative	9294763	1	1	0	0.0196558	1.38991	-0.0496702	-1.83308	-0.323282	0.961801	0.295693	-0.714071	0.152475	1.77099	-1.63667	0.368896	-1.24388	-1.76844	-0.0030039	0.318344	-1.02325	-2.54786	0.941142	-0.718607	-1.56107	-1.75738	0.826172	-1.02714	0.0788892	-0.297566	-0.527592	0.4254	0.824905	0.888637	-0.360505	0.827436	-0.655724	-0.452059	0.797014	0.865684	-0.0106378	0.723574	-0.176154	1.48662
GLIA 511 CSF 1	Train	Non-Cancer	Not Applicable	Non-Cancer	10635713	0	0	0	0.006131	-0.873263	1.04631	-0.244846	0.452027	-0.0425536	-0.741254	-0.728822	0.334521	1.26191	0.108046	0.37315	0.213543	-1.09338	-0.166561	-0.3566	-0.0635842	2.69163	-0.109834	0.697505	0.222258	0.164167	0.0731782	0.296554	0.228776	1.17836	1.33629	-0.587385	-0.0720725	0.400863	-0.704281	-1.89334	0.704376	0.734743	0.110875	-1.36329	-0.220353	-0.32632	0.0244917	-0.315206
GLIA 724 CSF 1	Validation	Non-Cancer	Not Applicable	Non-Cancer	12223681	0	0	0	0.0144629	-2.21593	-0.860074	0.195433	2.99074	-0.221314	0.759122	0.0437294	3.43925	2.0131	2.3539	-0.580443	2.03051	1.44207	1.51793	0.414163	-0.167879	-0.266339	-0.285915	-0.0440409	-0.264116	0.47769	0.689519	-0.359674	-0.2609	2.50585	0.373834	-2.15612	-2.34045	-1.46691	-1.18097	-2.38265	-0.425758	-0.492792	0.124669	-1.4418	-0.688659	-3.56048	0.345728	-1.06823
GLIA 694 CSF 1	Validation	Metastasic	Yes	Negative	11334633	1	1	1	0.99996	-7.27121	3.98866	4.24922	-0.574422	-6.21342	-1.84192	-6.07505	-0.853855	11.5526	-5.74097	3.8751	2.86623	0.741504	-1.17834	-4.43266	7.56607	-3.28173	-0.61622	14.4247	-2.49809	-1.31361	-0.179544	-0.919628	-0.847476	-0.121985	-4.9568	-2.83335	-1.16106	-3.40385	-5.31119	12.942	-0.11043	-1.8897	-0.219193	-2.89947	-2.96074	13.6002	-0.266923	0.580625
CGLIA 316 CSF1	Train	Metastasic	Yes	Negative	7802170	1	1	1	0.999958	-1.39687	2.48499	-0.28098	5.08148	-9.33425	-1.3878	-3.00428	7.50272	8.60907	-2.41618	8.10257	-9.95533	1.60964	-16.263	-12.7588	3.78895	3.55331	-2.82602	-13.6306	-7.44582	1.34458	18.1505	7.90221	-3.75552	16.7108	0.0392082	-3.63858	0.19595	3.7473	-9.75414	1.79397	-7.12011	-8.95287	-5.02084	-1.13173	-12.2087	14.1735	-1.09823	20.5362
GLIA 535 CSF 1	Train	Non-Cancer	Not Applicable	Non-Cancer	9199780	0	0	0	0.0159155	-1.10052	-0.521567	0.307492	0.53191	0.263678	-0.092993	0.753694	0.431569	1.89048	-0.526867	-0.902095	1.24164	1.14324	2.30726	-0.546753	0.41801	1.18688	-0.840118	0.274716	0.615442	-0.246723	-0.237318	-1.65654	-0.244814	1.78676	1.90714	-0.879302	0.628949	0.25212	-0.966667	-0.958273	0.0554225	0.0670999	-0.503846	-1.36151	-0.966987	-0.0658137	-0.11812	-1.09961
GLIA 594 CSF 1	Validation	Metastasic	Yes	No Available Cytology	9361939	0	0	0	0.151591	-0.579327	1.14181	1.42619	-0.954558	-0.432639	-1.77267	-1.77297	0.118557	2.89132	-0.759584	-0.133879	-1.42748	-1.45578	0.511629	1.20265	1.8294	0.453557	-0.275589	0.745926	0.997401	0.410923	0.559858	-1.20193	0.544997	0.850436	0.282189	-2.18776	0.0639365	0.81485	-1.23748	-0.491047	0.890646	0.0356739	-0.452563	-0.265236	0.0438251	3.11026	0.156983	-0.460481
GLIA 674 CSF 1	Validation	Metastasic	No	Negative	8472396	1	1	0	0.00577111	-0.946703	-1.5082	-0.0290146	0.160069	-0.661383	0.283213	-0.0775317	0.438791	1.74532	-0.39238	0.494502	-0.101475	-0.0872584	-0.526652	0.270089	0.0532532	0.124717	0.689137	0.25087	-0.169595	-0.587402	0.16043	0.508355	0.0182375	1.12631	0.185777	-0.405911	0.339799	-0.277583	-0.736099	0.324186	-0.113605	-0.358797	0.271573	-0.110022	-1.36837	-0.211613	0.0696384	0.38333
GLIA 767 CSF 1	Validation	GBM	Not Applicable	No Available Cytology	2967889	0	0	0	0.0417633	-0.361736	-1.17208	-2.20253	2.11592	1.31867	1.27305	-0.976153	-1.15694	1.85616	0.707824	-0.0647945	-1.23213	-4.66592	-4.28793	2.56895	0.209458	2.36382	-1.45248	-1.67145	1.13981	-1.62264	0.818177	0.609466	-0.410419	1.48827	-0.801046	2.4637	-0.31288	0.618384	0.323011	-0.959621	0.690777	-0.378082	1.21347	0.310028	0.334525	0.418724	0.297978	0.368752
GLIA 531 CSF 1	Train	GBM	Not Applicable	No Available Cytology	10392509	0	0	0	0.0369552	-2.80768	-2.03683	1.75005	1.98917	1.35129	0.359162	1.95627	1.138	1.73869	0.085954	-1.58978	-0.587671	0.790626	2.93725	1.38329	0.857855	0.0979756	0.340146	-0.890997	1.20444	-1.07423	-0.584351	-1.66036	-0.0346307	2.14598	0.695445	-1.6341	-0.244061	0.816043	-2.50504	-1.80686	0.190679	0.730997	-0.598715	-0.673451	-1.34874	-0.387884	-0.289087	-0.715218
GLIA 718 CSF 1	Validation	Non-Cancer	Not Applicable	Non-Cancer	12405969	0	0	0	0.0277559	-3.27098	0.293592	1.96654	0.143105	1.0933	1.14526	0.816157	0.578219	1.57076	-0.929146	-0.448251	-1.19467	-2.86554	-0.890435	-0.537021	-0.130925	-1.75382	-0.350058	1.93396	0.443406	-2.68044	-0.317231	-1.08501	-0.62693	0.0884161	1.30158	0.495125	0.0239601	-0.221741	1.02207	0.944376	0.462526	-0.209022	-0.285114	0.75688	-2.70096	2.58306	0.569105	0.52163
GLIA 446 CSF 1	Train	Non-Cancer	Not Applicable	Non-Cancer	11355779	0	0	0	0.0165997	0.328981	-0.291312	0.89569	-0.849843	0.646009	-0.388984	0.920689	0.235875	0.206955	-0.237413	-0.00334262	-0.969259	-0.0995518	1.82944	-0.15835	-0.379434	-0.495189	-0.868426	-0.296518	-0.307457	-0.388412	-0.195105	-1.64678	-0.112122	-0.73345	0.0589388	0.449737	0.721871	-0.00897558	0.8127	0.454202	-0.158138	-0.627553	0.238113	0.939745	0.302984	1.62948	0.0594475	-1.11772
GLIA 589 CSF 1	Train	GBM	Not Applicable	No Available Cytology	11089385	0	0	0	0.0211172	-0.481291	-0.41069	1.26415	-0.958891	-1.12095	-0.646966	-1.08051	0.207466	1.65409	0.400998	0.877879	-3.14286	-1.26031	-3.22604	-0.267024	1.86395	-0.0779913	-0.00411617	0.824709	0.577519	0.0891932	1.87587	-1.88985	1.08523	1.1987	-1.11693	-0.711885	-0.671154	0.95964	-0.116077	0.566276	0.38264	0.514163	-0.181325	0.176837	-1.01536	1.18648	1.46365	0.301793
GLIA 427 CSF 1	Validation	MEDULLOBLASTOMA	Not Applicable	No Available Cytology	9374578	1	1	1	0.999958	-11.6734	-10.6273	-36.0037	-44.2547	-4.14277	-7.94301	73.344	72.4888	-0.054596	-1.71037	16.4918	20.5987	32.0372	41.4319	-26.7882	-35.7854	-4.92436	-2.64861	-10.134	-6.80468	-31.1786	-41.5208	-5.45335	-5.25862	-4.72755	-6.31807	-10.1033	-2.14332	-2.55775	4.40931	82.8679	-3.48228	-3.56389	-2.60418	-4.16724	-24.394	-38.5632	-2.82894	-3.79848
GLIA 732 CSF 1	Validation	Non-Cancer	Not Applicable	Non-Cancer	13128116	0	0	0	0.0484532	-1.14621	-0.546176	0.0761504	0.874175	0.529671	0.20204	-0.595429	0.387925	1.20105	-1.0115	-0.0750861	0.12253	1.31939	0.418282	0.831215	-0.0301474	-1.90588	-0.868295	1.15762	-0.63381	-1.71893	0.321213	0.362718	0.191413	1.42896	-0.432112	-3.21572	0.0996897	0.964916	-0.418477	0.0123405	0.802356	-0.543323	1.09508	0.770278	-0.547803	0.412854	0.0323008	-0.548621
GLIA 761 CSF 1	Validation	Non-Cancer	Not Applicable	Non-Cancer	9933885	1	0	1	0.27721	-1.93722	-0.713271	0.185594	-0.466193	-0.0640545	0.349554	0.683477	-0.401858	2.22638	0.717646	-1.52864	-1.0609	-0.809011	0.910191	-0.377512	1.01747	-0.161314	0.194688	0.567925	-0.985393	-1.64377	-1.00346	-1.87671	-1.43101	0.896052	0.788041	8.65701	0.390642	1.67552	-1.02439	0.365536	0.85114	0.0263251	-0.844808	-1.29787	-2.0717	3.14152	-0.0290001	-0.0963578
GLIA 509 CSF 1	Train	Non-Cancer	Not Applicable	Non-Cancer	11583003	0	0	0	0.0405092	-1.83706	-1.8482	0.320993	1.76326	-0.0378091	-0.573114	1.66933	2.20128	2.15188	0.00830532	-1.17712	-0.119769	2.11981	3.408	0.797572	0.939652	0.75502	-0.92385	-1.4057	1.25439	0.222015	-0.247331	-1.61487	-1.36567	2.83404	1.06228	-3.14139	0.190574	0.817035	-1.38641	-2.08881	1.65208	1.14667	0.182474	-0.754727	0.347045	-1.64492	-0.56257	-1.11217
GLIA 628 CSF 1	Validation	LYMPHOMA	Not Applicable	Negative	11108598	0	0	0	0.0416383	-1.31758	1.68986	1.00435	0.238504	0.515418	-0.508579	-0.224117	1.61727	1.62744	-0.0357191	0.25191	-0.422966	-0.123861	0.348032	-0.445457	0.819523	-0.211896	-1.00065	-0.156252	0.250928	-1.48009	1.03072	-0.642513	0.730122	-0.213804	1.16748	-2.66133	-0.222941	-0.0470516	-1.49084	0.0373131	-0.848835	1.21275	-0.721628	0.482699	-0.80531	0.755668	-0.226883	-0.951507
GLIA 444 CSF 1	Train	Non-Cancer	Not Applicable	Non-Cancer	7297950	0	0	0	0.0437148	0.443717	-0.000448568	0.79432	0.978536	-0.352424	-0.478546	0.103725	0.40255	1.66047	0.937683	-0.441966	0.665692	0.44874	2.36483	-0.301226	0.295891	-0.0501882	-0.140673	0.173116	-0.449207	-1.02721	-0.208571	-0.608418	0.393934	1.5591	-0.556374	-0.799852	0.00397662	-0.936367	-1.06916	-0.336227	-0.247639	-0.730665	-0.199348	-0.0406042	-2.2197	-0.444834	-0.505741	-0.821331
GLIA 576 CSF 1	Validation	Metastasic	No	Positive	12718794	1	0	1	0.535613	-1.64778	0.514068	-0.384491	-1.83928	-0.80538	0.165249	-0.349308	-0.713991	2.32518	-1.61495	0.508108	-1.80257	2.78081	0.19184	0.0646817	1.31904	0.465943	-0.424899	0.887545	0.0458534	-0.330542	-0.379281	0.2485	0.313801	-0.506584	-0.634292	-2.66488	0.840987	1.84548	-0.195806	0.254287	0.908108	0.233983	0.325618	1.24086	1.56758	4.4656	-0.0282433	0.118129
GLIA 736 CSF 1	Validation	Non-Cancer	Not Applicable	Non-Cancer	25811589	0	0	0	0.0147633	-2.34212	0.154075	0.961947	1.8431	-0.713294	0.675745	0.852938	0.998656	2.77942	0.475112	-0.471443	0.923826	0.128803	0.265961	0.0374407	0.63066	0.249722	-0.117581	-0.455977	0.122467	-0.338753	1.14301	-1.34297	-0.766344	2.03196	1.10661	-0.53628	-0.720687	-0.804981	-1.30935	-1.32534	0.718925	-0.449151	0.110449	-0.661393	-1.27291	-1.64819	0.718396	-1.13642
CGLIA 312 CSF1	Train	Non-Cancer	Not Applicable	Non-Cancer	10120017	0	0	0	0.100236	-3.2105	1.44758	2.58523	2.01873	0.299887	4.44025	-0.0103036	1.34661	1.49803	-1.25356	2.30648	3.17879	0.18789	0.177801	-1.24931	-0.212992	-0.886179	-0.628808	0.57287	0.411436	0.024192	-1.06843	0.657685	0.628713	-0.740323	2.21124	-1.27844	-2.27175	-1.60487	-1.93082	-0.869704	0.367437	0.413457	-0.608308	-0.798735	-0.360173	-4.45075	0.128072	-2.667
GLIA 651 CSF 1	Validation	LYMPHOMA	Not Applicable	Indeterminant	11902389	1	1	0	0.0972458	-1.46822	-1.09676	-0.190368	-0.16742	0.110391	-1.09743	-0.563829	-0.358214	1.9809	-1.94976	0.105554	-1.9036	1.35783	2.29414	0.260173	1.05871	-1.41444	-1.25698	0.273632	0.28038	-2.4497	-0.435135	-0.504228	0.101078	0.724573	0.929778	-0.965164	1.03028	0.940424	1.81207	-0.395596	0.398828	1.06865	0.603344	1.19775	-2.6193	1.27203	0.155173	0.674404
GLIA 420 CSF 1	Validation	MEDULLOBLASTOMA	Not Applicable	Negative	4688495	1	1	1	0.999957	-2.67885	-1.66921	-2.25157	-0.467674	0.0537323	0.0823479	-0.594263	0.164999	1.44887	-3.53949	-2.47803	-0.412338	-3.18112	3.95634	0.48482	-0.967926	-0.310449	-1.03146	-2.42857	-1.0321	-2.17923	-2.13613	-2.00649	0.0202587	-1.20105	-1.92345	-4.08674	-0.296893	0.425477	-31.801	42.7032	-1.98886	-0.625329	0.090888	-1.01284	-0.216027	-2.66311	-0.631322	-1.09427
GLIA 692 CSF 1	Validation	Metastasic	Yes	Indeterminant	7484354	1	0	1	0.999966	-5.77152	3.82287	0.858495	-0.802142	-4.0746	-5.20828	-1.30945	-1.47657	6.19459	-1.86462	6.01528	-7.17211	20.1956	27.0835	-5.01714	9.79023	0.00114961	-0.167631	-7.81312	-7.84552	-1.32847	-0.911434	-2.76573	-0.616055	0.35761	0.656987	-2.12969	-0.0176178	-0.914312	-2.85767	-2.74469	0.889872	0.386913	0.0950292	0.555245	-6.94734	8.90934	0.132352	-0.0913227
GLIA 447 CSF 1	Train	Non-Cancer	Not Applicable	Non-Cancer	5705683	0	0	0	0.00941217	0.111825	2.2244	0.753222	0.196344	0.437998	0.845042	0.289543	0.395265	-0.00462178	0.938924	0.248557	0.475852	-0.442478	-0.190514	-0.981127	-0.725254	-0.436159	-0.354924	-0.731657	-0.955951	-0.0236205	-0.393281	-2.30393	0.533552	0.565922	0.331494	-0.00751399	-0.562439	-0.611208	0.161928	0.140893	0.141841	-0.865733	-0.454597	0.101296	-0.0562856	0.153622	-0.211926	-0.538222
GLIA 780 CSF 1	Validation	Non-Cancer	Not Applicable	Non-Cancer	7804624	0	0	0	0.0134038	-1.84989	2.12157	-0.677045	1.28843	-1.22834	0.103293	-0.243008	-0.46843	1.93299	1.26027	1.97974	1.53832	-1.29137	-2.57669	0.0787265	-1.01021	-0.169539	-0.230198	0.246879	0.367309	-1.09183	1.27134	1.09261	0.255891	2.08051	0.239846	1.51433	-1.60643	-1.88321	0.413211	0.161808	-0.987468	0.100137	0.313206	0.0319402	-2.03112	-3.2347	0.112027	-0.467404
GLIA 750 CSF 1	Validation	Non-Cancer	Not Applicable	Non-Cancer	5213299	0	0	0	0.00533558	-0.542247	0.220638	-0.120111	0.544983	-0.547044	-0.473349	1.39243	0.579251	1.45008	0.22078	-0.26223	-0.195962	-1.91874	-1.19122	-0.450792	-0.560588	-0.378637	1.16132	1.2056	-0.389302	0.717437	0.927137	0.7193	-0.120595	0.16972	0.0382531	0.869493	0.0604963	-0.446035	-0.496186	-0.0398304	-1.95815	-1.21072	0.186778	-0.388279	0.107335	-0.881291	1.00771	-0.158197
CGLIA 301 CSF1	Validation	Metastasic	Yes	Positive	7826832	1	1	1	0.999958	-5.7912	97.8144	-5.27117	-6.75602	-8.45617	-9.04785	-6.38694	-5.21549	10.3995	31.4377	-1.23696	-7.33019	39.9096	50.1434	-6.24205	16.3183	-3.06198	-4.01697	8.98222	-4.98189	-3.98983	-3.61442	-5.6552	-7.95099	-44.9296	15.8409	-9.57782	15.5984	-30.6635	-24.0081	-15.2182	-7.71354	-33.4501	-3.10743	22.636	-6.04983	-1.04899	-1.458	-15.1083
GLIA 715 CSF 1	Validation	Non-Cancer	Not Applicable	Non-Cancer	7715317	0	0	0	0.0900651	-1.70611	-0.0384566	0.402221	-1.39124	0.0276435	-0.0731969	0.838966	-0.297751	1.58856	-0.0780903	-0.905458	-1.45061	0.212673	3.48349	0.609126	2.47677	-0.995872	0.485515	0.7763	0.680321	-0.465231	0.747262	-1.83943	-1.60645	1.75139	1.10541	-1.85231	0.60362	0.420933	-0.831652	-0.518211	1.1364	1.15027	-0.303401	-0.463142	-2.25753	1.5688	0.551764	-0.325313
GLIA 460 CSF 1	Validation	LYMPHOMA	Not Applicable	Indeterminant	12208191	1	1	0	0.00514001	0.0466058	-0.439325	-1.32222	0.922515	-0.374475	2.19591	0.679829	-0.580185	0.739212	0.487397	-0.23142	0.687717	-2.46071	-2.14864	-0.408921	-0.402844	-0.171934	0.572255	-0.984563	0.162447	-0.709384	1.60905	1.59765	0.386339	-0.135272	-0.170607	2.25385	-0.63618	0.808507	-0.553524	0.0487577	0.101146	-0.390436	0.0583779	-1.44929	-0.672525	-1.31782	0.438774	0.0427823
GLIA 763 CSF 1	Validation	Non-Cancer	Not Applicable	Non-Cancer	15447289	1	1	0	0.00752238	-1.77025	0.282884	-1.80507	1.8257	-0.466426	1.94318	1.74728	1.38129	1.50248	0.969223	1.2241	0.992474	-2.45829	-2.07982	-0.68516	-1.70277	0.140773	-0.964935	-0.631805	-0.736734	-1.00865	0.504213	1.15135	-0.0407593	2.59106	0.784027	0.612127	-0.805629	-1.29375	0.221299	-0.417884	1.0796	-0.0269562	1.09558	-0.450035	-2.69244	-1.96031	0.220986	-0.468907
GLIA 611 CSF 1	Validation	GBM	Not Applicable	Negative	9886918	0	0	0	0.101459	-2.42545	0.0654124	0.515991	0.0424865	1.47011	-0.939333	-0.0439539	1.20139	2.09569	-0.367671	-0.261082	0.0374414	1.19132	2.0718	-0.0728478	0.754849	-1.83999	-1.09296	-0.837764	-0.363418	-0.989912	0.524824	-0.618498	0.640481	0.815319	0.575246	-2.66636	0.738903	1.23496	-1.18148	-0.54793	-1.15124	0.299681	0.0210712	-0.206713	-0.933434	1.52542	0.268814	-0.281825
GLIA 742 CSF 1	Validation	Non-Cancer	Not Applicable	Non-Cancer	18566716	0	0	0	0.0162148	-1.31697	2.13811	0.385603	0.754847	-0.315646	0.980009	0.849406	-0.0310467	1.85923	0.147316	0.674667	0.498228	0.0545208	-1.87776	0.0587565	0.0720493	-1.31449	-0.787812	0.386566	-0.14679	-0.0783781	0.358679	0.0597253	-0.663154	1.51011	1.17818	-1.22797	-0.872022	-1.29382	-0.690206	0.191819	-0.439695	0.0945254	0.468061	-0.245916	-1.76344	0.140747	0.519874	-0.711249
GLIA 605 CSF 1	Validation	GBM	Not Applicable	Negative	6533497	1	0	1	0.735679	-1.38072	1.28327	1.15866	0.370669	-0.141437	0.874013	-0.384982	0.96306	2.64571	1.23039	0.15888	1.11495	2.10341	5.1098	-0.622444	-0.0866866	-1.52882	-0.164214	-2.94073	-2.23273	-0.818962	0.50725	-1.38175	-0.154427	0.67272	0.203341	-1.83915	-1.0686	-0.766719	-1.82239	-0.634319	-0.0363055	-0.0139083	0.0168877	0.288774	1.04149	2.10503	-0.490264	-1.33351
GLIA 517 CSF 1	Train	Non-Cancer	Not Applicable	Non-Cancer	17280537	0	0	0	0.0302229	-1.87601	-0.560818	1.15474	-0.375486	0.117117	-1.91324	0.367022	0.474471	1.93759	-0.750479	0.573034	-3.18454	-1.53181	-1.5235	0.340245	2.82442	1.06401	0.616525	0.371703	1.88304	-1.36653	1.29445	-1.88547	0.913172	0.885823	-0.4523	-1.36486	0.0489034	1.38037	-0.352609	-0.952998	0.342215	0.577714	-0.481287	0.344663	0.0831261	1.28587	0.510542	0.348847
GLIA 704 CSF 1	Validation	Metastasic	Yes	Positive	12012082	0	0	0	0.0541559	-2.35022	-1.26286	0.613122	1.1277	0.135524	1.93079	-0.750029	0.878028	2.58991	0.605993	-0.521493	1.93539	2.7674	1.22983	1.37954	0.406502	0.654677	0.135195	-1.13128	-0.176493	-0.116921	1.14892	-1.63509	-0.102037	1.06573	2.34594	-1.40013	-0.76315	-0.323196	-2.16225	-0.844714	-1.74576	-0.508687	-0.073824	-0.976019	-1.23114	-1.18962	-0.0695312	-1.59585
GLIA 789 CSF 1	Validation	Non-Cancer	Not Applicable	Non-Cancer	2911357	0	0	0	0.105483	-0.411959	-2.52965	-0.293737	-0.835901	1.53699	2.55616	3.18292	1.12887	2.69389	-0.128957	0.217521	-0.242896	-5.64871	-2.06555	-0.490525	1.60747	-2.63369	0.0928282	-2.38315	-1.57386	0.341709	1.92107	-0.0769263	-0.207922	0.051218	0.542275	-0.872194	1.54952	-0.779368	1.65744	-0.317266	-0.242818	-0.468604	0.215668	0.345323	-1.83796	0.474071	0.613913	-0.181466
GLIA 635 CSF 1	Validation	LYMPHOMA	Not Applicable	Positive	11596435	0	0	0	0.0450267	-1.78975	0.422825	0.889818	-0.149795	0.413901	0.302776	-1.04873	0.48781	2.1212	-0.18234	0.0318823	-1.06539	0.426109	1.56983	0.334821	1.62481	0.597711	-0.180694	0.394891	0.10626	-0.747494	0.184648	-0.743776	0.225228	-0.0901249	0.649083	-1.47793	-0.110381	0.581351	-0.88092	0.74112	0.27435	0.685611	-0.462205	-1.04719	-0.363144	0.993152	-0.392133	-0.967916
GLIA 752 CSF 1	Validation	Non-Cancer	Not Applicable	Non-Cancer	11073390	0	0	0	0.0720573	-1.69358	-0.304136	0.127943	0.770073	-0.450123	-0.523415	1.09792	0.553154	4.78614	3.32168	-0.58805	-0.148498	0.126178	-0.844	-0.0570912	1.06612	0.142445	-0.193061	-1.10944	-0.786504	-0.382667	-0.308164	-0.165918	-0.483743	2.56413	0.110891	-1.01839	-0.0118315	-0.469916	-0.81085	-0.408072	1.52075	0.103773	0.096181	-0.68368	-1.48871	-0.126474	0.656341	-1.28719
GLIA 646 CSF 1	Validation	LYMPHOMA	Not Applicable	Indeterminant	4575300	0	0	0	0.0274403	-2.39464	-0.281115	1.09119	1.26831	-0.140643	1.20428	0.0206185	2.12281	1.79251	1.24231	-0.390437	0.731658	0.111652	2.33825	-0.0417323	0.995445	0.339081	-0.44444	0.281956	0.947346	-0.921227	-0.51442	-1.38283	-0.80377	1.77358	1.13425	-3.09704	-1.4641	0.334676	-2.61743	-0.83689	-0.500443	0.698067	-0.33911	0.219213	-2.37439	-0.372546	-0.00984035	-1.07411
GLIA 478 CSF 1	Validation	LYMPHOMA	Not Applicable	No Available Cytology	15021811	1	1	0	0.00453316	-0.118688	-0.240591	-0.922288	0.15515	-0.718602	0.255885	-0.618638	-0.54607	1.43305	-0.223111	-0.17377	0.14706	-0.0579791	-0.942759	0.534556	0.104864	0.164487	0.262653	0.745297	-0.264247	0.246722	-0.784182	1.2025	-0.104755	0.138835	0.137036	0.663104	-0.0753116	0.400006	-0.225036	0.0359098	0.22883	0.404308	-0.128336	-0.41017	0.101754	-0.392119	0.0268742	1.05478
GLIA 490 CSF 1	Validation	MEDULLOBLASTOMA	Not Applicable	No Available Cytology	15010821	0	0	0	0.0692076	-2.48757	2.44546	1.39665	0.0990183	-0.113038	-0.527076	0.00245575	0.0570948	0.799279	1.51333	0.280594	0.110668	2.65971	1.86941	1.20855	0.687202	1.62563	-0.616387	0.864197	1.40311	-0.606273	-0.741501	0.731362	0.0928236	-0.223852	-0.164238	0.472308	-0.151836	0.140597	-1.5035	-1.98839	1.10053	0.505453	-0.812917	-1.14735	0.627398	-1.01708	-0.270728	-1.43972
GLIA 440 CSF 1	Train	Non-Cancer	Not Applicable	Non-Cancer	8323778	0	0	0	0.0102025	-0.315077	-0.139152	-0.0202524	-0.975939	0.0586679	-0.569745	-0.0926765	-0.284756	0.390723	0.132309	-0.341077	-0.0377782	0.727319	1.5354	-0.188753	0.0241433	-0.71843	-0.267263	0.176793	0.27534	0.337576	-0.103501	-1.59763	-0.348343	0.00718951	0.786423	0.676191	0.304628	0.399926	-0.737672	0.105499	-0.832378	0.725903	0.334094	0.301404	-0.353723	1.48623	-0.327444	-0.108215
GLIA 734 CSF 1	Validation	Non-Cancer	Not Applicable	Non-Cancer	6208385	0	0	0	0.0168932	-2.42564	0.384036	0.775755	0.205789	-0.258712	0.378702	2.30604	0.942008	3.66107	0.659476	-0.749119	0.632682	0.378051	0.261657	0.20036	0.807026	-0.444467	0.00339458	0.516599	0.296278	-0.113273	0.247588	-0.917147	0.256149	2.13314	1.79042	-1.91148	-1.30353	-1.27062	-1.35006	-0.341861	-0.672498	0.843436	-0.153298	-1.11399	-1.59349	-0.948647	0.464499	-1.05045
CGLIA 307 CSF3	Train	Metastasic	Yes	Positive	4490256	1	0	1	0.999958	-10.8527	7.74141	4.30699	-20.5115	-17.381	-4.53579	-26.774	-24.2073	41.5727	-24.8828	2.23841	12.9481	4.8281	16.1414	-4.51879	37.5348	3.30604	-12.5789	54.7575	-5.69215	15.0346	-22.5635	-1.43352	1.79324	10.9079	-23.6414	-15.3379	-2.91418	4.95712	1.47138	-0.240009	0.86161	-9.91715	-3.86349	21.8991	6.08514	16.7527	18.8455	6.21748
GLIA 612 CSF 1	Validation	GBM	Not Applicable	Negative	7005196	1	0	1	0.890273	-1.47754	0.706027	-0.54614	0.524575	0.894442	2.21963	0.0756731	2.49481	1.05859	0.703433	0.61603	1.15821	4.66782	6.73646	-0.0946332	0.900277	0.777894	0.261454	-4.59368	-2.35225	-1.31709	-1.78007	-0.123957	-0.0132581	-0.0535591	-0.923369	-2.7462	-1.73055	-1.35829	-0.782728	-0.0987139	-1.2098	-1.16159	-0.380101	0.318746	-0.604608	-1.40815	0.312792	-0.824914
GLIA 579 CSF 1	Validation	Metastasic	Yes	No Available Cytology	13468649	1	1	0	0.0766858	-1.14541	0.6317	0.225114	0.221483	1.10128	0.318327	-0.516747	0.849431	1.19717	-0.214504	-0.447697	-0.0366698	-0.199732	1.34392	1.24065	1.59022	-0.55365	-0.330952	-0.619722	0.032864	-1.27168	0.581749	-1.01452	0.215805	-0.237116	-1.13862	-1.10683	-0.0684536	0.380347	-1.34429	-0.985202	-0.340468	-0.567131	0.0753761	0.894219	-0.327464	1.54158	-0.0747572	-0.471472
GLIA 609 CSF 1	Validation	GBM	Not Applicable	Negative	10023044	1	1	0	0.0313813	-1.28972	-0.498662	-0.437577	0.338522	-0.0937593	0.61401	-1.35147	0.428479	1.15477	-0.663622	-0.0815287	0.162158	2.45649	2.46954	0.785676	-0.192932	-0.829364	-0.55669	-1.30147	-1.14744	-0.776542	-0.490736	0.593294	-0.365573	0.60163	0.199091	0.111653	-0.235447	-0.371903	-0.223702	0.473936	0.556162	0.662717	0.334825	-0.0100402	-0.549865	-0.313856	0.233961	0.313185
GLIA 484 CSF 1	Validation	GBM	Not Applicable	Negative	17191526	1	0	1	0.267659	-1.29625	1.07674	0.330367	-0.251732	0.915741	-0.790502	-1.00949	-2.85245	0.359687	-1.49982	-0.340194	-2.92258	2.4191	0.529932	1.89418	0.708496	0.331293	0.3092	0.506862	0.849642	0.136305	-0.903631	-0.191127	0.70301	-1.52254	0.780785	-0.121684	1.36234	1.94801	-0.308264	-0.360861	0.782757	0.259675	-0.565321	1.49534	1.81574	2.78987	-0.845764	-0.0206615
GLIA 520 CSF 1	Train	LYMPHOMA	Not Applicable	Positive	9780978	0	0	0	0.0229069	-2.46179	2.62812	0.380062	1.2859	0.174903	1.16888	0.88434	2.69932	1.70807	2.08638	-0.135589	1.30413	0.0697273	0.387501	-0.927637	0.383459	0.767232	-1.08075	-0.597263	0.377635	0.273993	0.627976	-1.22799	0.329629	2.87357	1.0831	-1.13083	-1.71226	-0.414141	-2.39033	-1.19973	-0.904425	0.489613	-0.522229	-1.43473	-1.47747	-2.83315	-0.272032	-2.136
GLIA 456 CSF 1	Validation	MEDULLOBLASTOMA	Not Applicable	No Available Cytology	15029420	1	1	1	0.999628	-0.700178	-1.70013	1.21842	-0.296388	-4.75476	0.807592	-0.498536	-1.15187	0.438715	-0.950795	-0.220841	-2.35944	1.77473	12.7439	0.585843	1.28211	-0.793933	-0.614776	-0.198089	-2.48344	-1.08249	-0.673144	7.77594	-0.0354266	-1.79252	-0.309658	-3.45834	1.73959	0.63575	-3.66139	-0.880738	-0.644416	0.111504	0.843248	1.72236	0.845833	2.60388	-0.126524	0.682001
GLIA 445 CSF 1	Train	Non-Cancer	Not Applicable	Non-Cancer	10198959	0	0	0	0.013552	-0.371629	1.1983	0.682979	0.222601	-0.66712	-1.14135	-0.0528485	0.0978465	1.10693	0.694184	0.213171	0.667187	0.702697	0.347267	-0.56294	0.0790741	-0.699711	-0.397954	-0.493273	0.489768	-0.339702	0.408964	-1.66624	0.336394	0.662637	0.855259	-1.05861	0.319294	-0.709413	-0.226716	-0.190529	-0.280293	0.190438	-0.120365	-0.0181634	-1.5959	0.373365	-0.0719696	-0.54958
GLIA 678 CSF 1	Validation	Metastasic	Yes	Negative	10651775	1	1	0	0.0135832	-1.75107	-1.03534	-1.48661	1.08105	-0.0328036	0.852108	-1.15549	1.10837	1.92054	0.280829	0.515375	0.386689	0.0402793	-1.23655	0.784015	-0.340053	0.0211441	-0.441081	-0.460749	-1.15018	-1.79682	0.236634	0.731316	0.00514189	1.60198	1.08057	-0.655343	-0.356579	-0.0747507	-0.235604	-0.365745	-1.10138	-0.0444768	1.28334	0.140058	0.0100727	-0.567414	0.555599	-0.184144
GLIA 512 CSF 1	Train	Non-Cancer	Not Applicable	Non-Cancer	14737185	0	0	0	0.0309404	-1.25177	0.462325	0.700329	0.241567	-0.479287	-2.04367	-0.225573	-0.118277	0.358076	-0.991911	-0.119554	-2.29895	-1.25152	-1.03393	1.02957	1.27037	1.21114	0.418324	1.48797	1.196	-0.678491	0.170375	-1.51971	1.19393	0.485888	0.324667	-0.144854	0.112676	1.90188	-0.741659	-0.627655	-0.5453	-0.117126	-0.153512	-0.393882	0.0100336	2.7858	0.343567	0.145418
CGLIA 316 CSF2	Validation	Metastasic	Yes	Positive	5828103	1	1	1	0.999958	1.49405	3.70782	1.86703	3.06072	-12.6189	-4.81889	-3.31165	10.9174	11.6661	-2.30363	10.997	-13.8886	2.21254	-21.6244	-16.5042	6.80714	6.25298	-2.73413	-14.9239	-7.64837	2.15502	24.3443	10.7131	-5.30276	21.6941	-0.316441	-2.92815	1.54701	7.43844	-12.7664	-2.01498	-9.9414	-11.2494	-7.34098	-1.97527	-14.3309	24.1216	-1.1251	18.3457
GLIA 744 CSF 1	Validation	Non-Cancer	Not Applicable	Non-Cancer	8929149	0	0	0	0.00394462	-0.256354	-0.294844	-1.46639	-0.117948	0.0713191	1.30234	0.604514	-0.130191	1.59847	-0.328616	1.21391	0.361713	-0.0434168	-0.523197	0.205047	-1.12698	-0.727028	0.742547	0.371537	-0.598794	-1.39203	0.522633	-0.519704	-0.48749	0.606125	-0.52953	0.731363	-0.509377	-1.08258	0.531856	0.338352	0.278872	-0.27433	0.681908	0.592968	-1.48068	-0.304564	0.0633393	0.380951
GLIA 536 CSF 1	Train	Non-Cancer	Not Applicable	Non-Cancer	9101353	0	0	0	0.0193935	-1.51534	-0.843675	1.22079	-0.140003	-0.839859	-0.16268	0.735785	0.917008	2.995	-0.741004	-0.272558	-1.45636	0.290286	-0.0843191	-0.169698	1.18497	0.14728	-0.119176	0.147426	0.163557	-0.925609	-0.322001	-2.18399	0.450521	2.0248	1.12585	-1.19961	0.179207	0.904978	-0.292948	0.18766	-0.28867	1.20251	-0.75075	-0.938985	-0.120708	1.33667	-0.0460251	0.0725324
GLIA 485 CSF 1	Validation	LYMPHOMA	Not Applicable	No Available Cytology	11955352	0	0	0	0.0230919	-0.77351	2.05602	-1.1915	0.704367	0.277128	3.54714	-0.0184964	0.0703939	1.50444	1.8392	0.0360257	0.84822	-1.15265	-1.70265	-0.920924	-0.190175	0.220054	-0.223347	-0.624416	0.0711414	0.120359	0.524623	0.537685	1.47742	1.20605	-0.812551	0.249825	-1.51316	-1.99188	-1.682	-0.116714	0.268717	-1.23203	0.154644	-0.218674	-1.19233	-2.63991	0.330182	-0.565641
GLIA 443 CSF 1	Train	Non-Cancer	Not Applicable	Non-Cancer	6511345	0	0	0	0.00673127	0.189066	0.650174	1.12912	0.201964	0.105306	-1.06973	0.120819	0.711948	1.23882	1.28848	-0.280695	0.710301	-0.473393	0.0642581	-0.507477	0.640728	0.0512021	-0.163326	0.28015	0.885937	-0.601203	0.518473	-1.66815	-0.0222489	0.301275	0.0248981	-0.584359	-0.490129	-0.442225	-0.801101	-0.33711	0.231282	1.12961	-0.392921	-0.673885	-1.93007	0.226607	-0.236553	-1.06832
GLIA 687 CSF 1	Validation	Metastasic	Yes	Negative	7426021	1	1	1	0.99997	-4.58623	10.7284	-2.14122	-2.24668	1.93834	-1.80896	-0.942629	0.0369142	6.14095	-5.60982	5.71355	7.26069	-4.08463	-10.1762	-6.16127	24.0356	-4.14807	0.432371	-3.05756	-2.06157	0.0726942	-1.6176	1.67885	-0.533775	-2.92417	1.14739	-3.9751	-2.40241	-2.4835	-2.22286	3.90798	-4.60336	-5.09726	-1.75463	-3.22304	1.31325	0.405161	0.829167	2.48469
GLIA 603 CSF 1	Validation	GBM	Not Applicable	Negative	9145430	1	0	1	0.940208	-2.62402	6.19504	0.465291	0.552619	1.10152	0.577975	1.71956	1.63142	2.08805	-0.0570206	0.381305	1.96484	1.88111	4.664	-1.98891	0.623913	-0.811191	-0.117974	-2.65173	-1.35853	0.488447	1.72498	-0.555417	3.03231	-0.443594	-1.59657	-2.95004	-2.67783	-1.41116	-1.82822	-0.0323791	-1.15678	-0.0604148	-0.168483	-1.48215	-3.55671	-0.142632	-0.106133	-2.85405
GLIA 543 CSF 1	Validation	Non-Cancer	Not Applicable	No Available Cytology	9779128	0	0	0	0.0194176	-2.11046	-1.28374	2.12612	0.935785	-0.554716	-0.29394	1.10837	0.867987	2.02285	-0.271937	-0.121504	1.68662	1.59052	0.305744	0.272856	0.523472	0.204994	-0.388819	0.778434	-0.38916	0.159095	-0.11267	-1.43481	0.142583	1.20904	1.76844	-2.1622	-0.855532	-0.271206	-0.0243141	-0.61532	0.216674	0.281807	-0.0799116	-1.27954	-0.271518	0.805445	-0.0348259	-1.30674
GLIA 593 CSF 1	Validation	Metastasic	Yes	Positive	13062150	0	0	0	0.039576	-3.23641	-0.637763	0.281927	0.0738246	-0.0442983	-1.79045	-2.21441	1.04059	1.93467	-0.787581	-0.263765	-2.62409	-1.33105	-1.0298	0.70027	1.80274	2.31439	0.599137	0.214493	1.36241	-0.541159	1.5241	-0.736895	1.18003	0.394773	0.193017	-1.25123	0.291714	1.34844	-1.0231	-1.05116	0.549526	1.94463	-0.0463006	0.364007	0.225665	1.49144	0.661501	0.084746
GLIA 748 CSF 1	Validation	Non-Cancer	Not Applicable	Non-Cancer	12707822	0	0	0	0.0106284	-2.13901	0.351969	0.473208	1.82181	-0.826822	1.44237	1.61449	1.29797	2.76636	2.06002	0.66159	1.58407	-0.945706	-1.88447	-1.17042	-0.0181878	0.826016	-0.744835	0.00451112	0.206417	-0.752208	1.8715	-0.744934	0.275546	1.80957	2.2105	-1.32769	-1.80851	-0.998938	-0.882981	-0.976475	-0.744406	-0.603439	-0.308638	-0.833743	-1.80486	-1.72406	0.188787	-1.12812
GLIA 723 CSF 1	Validation	Non-Cancer	Not Applicable	Non-Cancer	8096286	0	0	0	0.00741543	-0.681679	-0.64255	0.0241494	0.798439	0.188796	1.27204	-1.28329	0.940912	2.29966	2.08564	0.560075	0.724768	-2.30772	-2.70442	0.433913	-0.214549	-1.32175	-0.239664	-0.49308	-0.241411	-0.332501	0.18703	1.06096	-0.121894	2.69572	0.996946	-1.0561	-1.0096	-0.861268	0.494016	-0.149483	-1.34354	-0.0370075	-0.11117	0.528807	-0.382136	-2.51083	-0.0455779	-0.93792
GLIA 762 CSF 1	Validation	Non-Cancer	Not Applicable	Non-Cancer	5634571	0	0	0	0.00826624	-1.09085	0.00455782	-0.384324	0.829443	-0.583154	0.971555	-0.142767	0.586468	1.84629	-0.421207	1.34525	0.395858	-1.29436	-0.622918	0.1253	-0.588925	-0.0965933	-0.826704	0.202291	-1.38314	-1.35702	0.0909672	0.679128	-0.539385	2.08364	0.190767	1.53059	-0.480416	-0.691981	-0.257097	-0.397172	0.876361	0.473456	0.358668	0.0558956	-1.17454	-0.862564	0.525435	0.154659
GLIA 506 CSF 1	Train	Non-Cancer	Not Applicable	Non-Cancer	13637020	0	0	0	0.0146849	-0.741148	0.642308	0.522036	-0.290791	-1.36113	-0.852157	0.253687	0.467361	2.58174	-0.00281281	0.228731	-1.73381	0.124997	-2.32032	-0.138943	0.894962	2.22697	0.56825	0.983099	1.42163	-0.153286	0.198524	-1.75533	0.965649	2.24243	1.05806	-1.26615	-0.496716	0.332915	-0.797612	-0.481133	0.68783	0.720536	-0.595914	-1.1646	-1.56332	1.35284	0.474502	-0.537655
GLIA 731 CSF 1	Validation	Non-Cancer	Not Applicable	Non-Cancer	11006295	0	0	0	0.0235215	-2.59363	0.241547	1.29749	1.44306	0.207843	1.31987	-0.0915681	1.21745	2.56799	1.52294	-0.0161512	0.808936	-0.473245	-1.03876	-0.0274474	1.28862	-0.982685	-0.192977	-0.594274	0.536574	0.572173	1.09247	-0.412383	0.194507	2.18113	0.87223	-2.34593	-1.0772	-1.25175	-1.27719	-1.09	-0.771901	-0.329137	0.604317	-0.883277	-2.39625	-1.33543	-0.0721399	-1.15676
GLIA 422 CSF 1	Validation	MEDULLOBLASTOMA	Not Applicable	Negative	6974071	1	1	1	0.9999	-2.87022	-1.53859	-1.10736	-1.12022	-0.656718	-1.6564	0.647083	1.14033	2.11662	-1.30886	-1.57552	-1.18723	-0.59877	2.36687	-0.365079	-1.31352	1.38054	0.680832	-1.72851	-1.6318	-1.08201	-0.73592	-1.42508	-0.107323	-0.501384	0.0308205	-3.47982	-0.267787	-0.0978069	-23.0393	27.881	1.40832	0.980282	0.341934	-0.325038	-2.20935	-0.326109	0.286346	-1.10759
GLIA 561 CSF 1	Train	GBM	Not Applicable	No Available Cytology	13248851	0	0	0	0.0366817	-3.55389	1.50494	1.39637	1.92354	-0.862725	-0.658001	0.00731804	1.93744	1.50528	0.60669	0.54681	0.904935	-2.39557	1.08866	0.853619	1.52148	0.919175	-0.843137	-0.195121	2.27966	0.336266	0.52574	-0.268198	0.907574	1.62123	0.920777	-2.55602	-1.11258	0.280195	-1.95641	-1.42252	-1.6313	0.258128	-0.557793	-0.912527	-1.60631	-1.53027	0.0120864	-1.65056
GLIA 510 CSF 1	Train	Non-Cancer	Not Applicable	Non-Cancer	11632981	0	0	0	0.00416424	-0.734019	0.57318	-0.167791	-0.556502	0.850285	-1.39677	-0.0695366	0.750887	2.01622	0.233854	0.698617	-0.949945	-1.15204	-0.687096	-0.691324	0.89193	2.50404	-0.27323	0.963752	1.52636	0.132811	0.984738	-1.89466	0.546629	1.22205	0.503952	-0.661961	-0.791008	1.01406	-0.592407	-0.17345	-0.37465	-0.0689258	-0.497964	-1.41893	-1.09523	0.461512	0.230119	-0.671217
GLIA 719 CSF 1	Validation	Non-Cancer	Not Applicable	Non-Cancer	10068849	0	0	0	0.214238	-2.54898	-0.0597372	0.106817	2.25517	0.103881	1.62725	1.90916	0.503263	3.03174	-0.846	-0.578534	-0.782973	0.889077	2.14784	-0.39876	0.416702	-1.6594	-0.501835	-0.694327	0.499524	-0.805083	-0.823079	-1.35472	0.86119	2.29629	0.513791	-3.36927	-0.211397	-0.374112	-0.824448	0.302942	0.440556	-0.448828	-0.666101	0.256571	-2.18299	2.38006	0.322481	-1.39441
GLIA 721 CSF 1	Validation	Non-Cancer	Not Applicable	Non-Cancer	5362505	0	0	0	0.0549753	-2.22654	0.642228	0.731671	1.14578	0.584347	2.15239	1.03362	-0.733988	2.43492	2.22222	1.32705	1.17847	-0.807097	-0.300297	-0.754453	-0.228837	-0.118054	-1.14105	-0.0524969	-0.330166	-1.18363	-0.532386	0.343103	0.6375	0.900645	0.03759	-1.95359	-0.796338	-1.89489	0.434212	0.475189	0.122291	0.130921	0.265809	-0.435278	-1.59837	0.957821	-0.198051	-1.76819
GLIA 717 CSF 1	Validation	Non-Cancer	Not Applicable	Non-Cancer	11264546	0	0	0	0.0343899	-1.71237	0.699032	0.337577	-0.429925	1.04237	0.221008	0.556987	1.38372	3.11909	0.357401	-0.417042	-1.62846	-0.498581	1.36404	0.64241	1.07232	0.697455	-0.116768	-0.147091	0.491298	-1.42985	-0.683381	-1.04453	-0.763594	0.758295	0.725053	-3.02217	0.08114	0.463086	0.261349	-0.284583	-0.317841	-0.0200058	0.171494	0.533782	-1.84626	0.565724	-0.3878	-0.315435
GLIA 701 CSF 1	Validation	Metastasic	Yes	Positive	12619024	1	0	1	0.994381	-2.31664	5.85542	0.995205	-0.337043	-1.09061	3.17107	-2.83753	-0.973931	3.39791	3.33398	0.450911	-1.75224	2.08472	3.24554	2.70128	2.17679	-1.38262	-0.278765	-2.67244	-1.67688	-0.446573	-0.21096	-0.950964	2.37847	4.44776	-1.64614	-3.93865	-1.27005	-2.52496	-2.64262	0.529663	0.0737163	-1.6339	-0.279853	-1.51642	-0.823746	0.911579	0.189571	-1.54433
CGLIA 306 CSF2	Train	Metastasic	Yes	Negative	5636859	1	0	1	0.999958	-7.16259	46.3258	-3.58816	-1.44936	-2.10587	45.9216	-1.64143	-1.18995	0.219256	-2.05726	-0.90114	-0.648004	-2.46443	-11.3883	-0.81029	20.9576	0.559043	-1.13365	-11.0365	-3.03866	-1.77307	-0.539488	-1.71482	-1.50861	-36.3216	-10.7677	-4.83983	-1.72998	-3.19797	-1.65494	14.4806	-1.57677	-0.835634	8.7022	-15.3354	-3.11648	-3.33329	-0.429971	-10.0021
GLIA 438 CSF 1	Train	Non-Cancer	Not Applicable	Non-Cancer	6522437	0	0	0	0.013012	-0.683806	0.543914	1.00476	0.27521	-0.345331	0.0580658	1.03894	0.0189224	1.56352	1.05879	-0.286086	0.117541	0.805241	-0.0151125	0.458469	-0.0185825	-1.4024	-0.624967	-0.186909	-0.469397	-0.471855	0.524068	-1.58451	-0.0460391	0.52942	1.32267	0.534453	0.365111	-0.801168	-0.493054	-0.619199	0.373421	0.843573	-0.0828645	-0.376812	-1.32665	0.192459	-0.121312	-0.867696
GLIA 437 CSF 1	Train	Non-Cancer	Not Applicable	Non-Cancer	7406092	0	0	0	0.0164598	-2.06999	0.744584	0.356882	0.142113	-0.231459	-0.406899	0.111364	-0.259512	1.17727	-0.337765	0.278011	-0.157931	0.151581	0.632756	-0.221542	0.402764	-1.85329	0.201296	1.54023	1.0676	-0.830653	-0.086237	0.0213283	0.597957	-0.00503794	0.638656	-2.10958	0.149579	-0.209352	-0.314332	0.337098	0.0743051	0.922454	0.168009	-0.587463	-1.17327	1.25305	0.234483	-0.252192
GLIA 684 CSF 1	Validation	Metastasic	Yes	Negative	7586121	1	0	1	0.99996	2.50292	5.00859	1.05326	4.79227	-10.6567	14.3	1.52435	-11.122	25.0897	3.87402	10.7882	2.65587	-15.5225	3.60317	-5.29747	2.86957	1.5022	-9.21123	1.54939	-12.1291	1.29924	4.13728	2.55675	2.70499	-12.3256	0.63702	-17.1398	9.76469	-9.1913	-8.56697	10.4106	2.68676	2.90816	1.27202	1.12565	1.65846	2.35835	0.776251	-7.09619
CGLIA 322 CSF2	Train	Metastasic	Yes	Positive	9089121	1	1	1	0.999849	-0.961352	-2.29454	1.58782	3.575	-3.01028	3.40283	-2.30344	4.83166	3.44215	1.51824	-1.76727	-3.01643	10.0148	14.3002	-3.21537	4.70636	-3.9721	-4.91651	-0.267101	-4.34199	-0.686162	1.1787	0.156287	-3.71812	-0.990838	9.40406	-6.12801	-2.67946	0.858177	-7.48794	4.81467	-2.93569	-2.43079	-0.699623	-1.33822	-4.66611	-1.538	-0.573202	-1.03839
GLIA 747 CSF 1	Validation	Non-Cancer	Not Applicable	Non-Cancer	12017548	0	0	0	0.0391588	-0.935085	1.56946	-0.0859349	0.633889	-0.424141	0.744542	0.586436	0.938712	2.93323	0.795727	0.740031	2.03587	-0.667952	-1.58353	-1.18208	-0.125963	-0.0466678	-0.258134	0.74282	0.242358	-2.39713	-0.516104	0.16497	0.119908	1.75415	1.19046	-1.29656	-0.842387	-1.76824	-0.583354	-0.0422	-1.75252	-0.416643	-0.718746	0.61987	-1.91758	-0.0227679	0.0626365	-0.804072
GLIA 740 CSF 1	Validation	Non-Cancer	Not Applicable	Non-Cancer	8505587	0	0	0	0.0170561	-2.16914	0.949517	-0.071763	0.636409	-0.313481	1.88879	0.537208	0.476162	1.95353	1.14751	0.478289	1.45299	-1.03369	-2.71371	-0.248479	-0.522775	-0.702448	0.0190479	0.758502	-1.16779	-0.193348	1.55965	1.82869	0.499781	2.50472	0.79856	-0.561826	-1.72555	-2.86791	-0.38728	0.627512	0.967196	-1.54678	0.266717	-0.203686	-0.904022	-1.50414	0.0917326	-0.415541
CGLIA 306 CSF1	Train	Metastasic	Yes	Negative	4945753	1	0	1	0.999958	-4.87563	30.226	-1.33851	-0.784128	-1.86378	31.2197	-1.18232	0.123434	0.627115	-0.458909	-0.725927	-0.756235	-2.60556	-6.72228	-0.646427	13.0258	-0.410897	-1.51698	-8.71782	-1.44422	-0.775077	0.638922	0.775963	-0.806144	-23.1305	-6.42406	-4.62496	-2.26469	-2.67076	-0.779229	9.53059	-1.44171	-1.25382	6.48533	-10.7028	-3.19336	-3.35871	-0.372073	-6.78917
GLIA 630 CSF 1	Validation	LYMPHOMA	Not Applicable	Negative	8413479	0	0	0	0.011547	-2.59295	-0.343257	-0.205648	2.13508	1.43411	0.818177	-0.548553	2.77228	1.89852	0.907475	-0.451689	1.40391	1.08058	0.612914	0.471556	0.70895	0.160596	-0.387305	-0.694481	0.196812	-0.0686637	1.74583	0.247598	-0.570106	0.591451	-0.123823	-2.37362	-1.84724	-1.30722	-2.00308	-1.63925	0.277926	0.565425	0.449198	-0.675512	0.00469053	-2.26158	0.493171	-0.825194
GLIA 627 CSF 1	Validation	LYMPHOMA	Not Applicable	Negative	8792814	0	0	0	0.0305129	-1.22474	0.945194	0.814494	-0.117374	1.21274	0.95654	-0.503861	0.891389	1.71655	0.625257	0.772516	-0.285745	0.243979	0.29162	-1.21588	0.533818	-0.703571	-0.313217	-0.148844	-0.126341	0.661303	0.630633	-0.908879	3.10607	0.73921	-0.176333	-1.19414	-0.731543	-0.512753	-1.72629	-0.624223	-0.741389	0.842827	-0.498987	-1.20444	-1.81263	-0.497655	-0.279136	-1.37169
GLIA 648 CSF 1	Validation	LYMPHOMA	Not Applicable	Negative	9064299	0	0	0	0.00664261	-1.89517	0.34693	0.607411	0.0307339	0.102088	1.43826	0.00870981	-0.370793	1.58428	2.4077	2.0313	1.74296	-1.57609	-2.76376	-0.565996	-0.856116	0.0622153	-0.315094	-0.507405	-0.227279	-0.236975	-0.0635611	0.181059	-0.762156	2.17505	1.58373	0.341593	-0.923834	-1.21765	-0.186982	-0.413333	1.15552	-0.242778	0.633537	0.468275	-1.21609	-2.19128	0.141917	-1.11729
GLIA 513 CSF 1	Train	LYMPHOMA	Not Applicable	No Available Cytology	13257537	0	0	0	0.101775	-2.12234	3.38618	1.29443	3.39142	-0.492708	1.73245	-0.524112	0.726911	2.47106	1.26147	-0.242511	1.20527	-0.885051	-0.95684	-0.139585	-0.0578368	-0.516517	-2.32043	-0.841862	1.54411	-0.428806	1.98733	0.291702	0.36764	1.54825	0.862121	-2.10139	-1.4857	-1.35519	-1.60126	-1.65911	0.128773	1.96768	-1.05033	0.0180252	0.445279	-2.67879	-0.377032	-2.10208
GLIA 770 CSF 1	Validation	Non-Cancer	Not Applicable	Non-Cancer	15796069	0	0	0	0.00978021	-1.87679	0.970855	1.25134	0.305868	0.241025	0.851621	0.504138	0.475805	1.44443	1.58129	1.60531	1.02981	-1.1158	-0.813058	-0.075216	0.16555	-1.14047	-0.38393	0.375069	0.621545	-1.0533	1.67989	0.669063	0.517002	0.240936	1.39223	0.496886	-1.78537	-1.02417	0.0239227	0.657963	0.203749	-0.389043	-2.149	-1.79771	-0.385687	1.01384	-0.341017	-1.33183
GLIA 725 CSF 1	Validation	Non-Cancer	Not Applicable	Non-Cancer	10222769	0	0	0	0.0717507	-1.63422	0.161263	0.602741	2.51124	-0.53877	1.60881	0.687396	2.67938	2.50961	1.55926	-0.94036	1.41734	1.29368	2.29517	0.234176	0.687393	0.840628	-0.589311	-1.76924	-0.25296	-0.473257	1.41312	-1.92311	-0.731287	2.4045	1.05012	-3.26605	-1.73943	-0.738834	-2.26934	-1.46678	-0.335096	-0.501221	0.0590608	-1.42503	-2.15204	-1.55684	0.429256	-1.36052
GLIA 559 CSF 1	Train	GBM	Not Applicable	No Available Cytology	13123744	0	0	0	0.0293419	-0.855725	0.16913	0.58746	-0.325278	-0.714957	-1.58123	-1.28042	0.966385	2.91934	0.244313	-0.119825	-2.89285	-0.768142	-2.13597	-0.122678	1.97153	0.268229	-0.115689	0.665294	1.19178	0.592748	0.859508	-0.758575	0.894174	1.31256	0.0603913	-1.32887	-1.19429	1.01615	-0.784771	0.313442	-2.10205	0.693289	-0.514307	0.0415686	0.282282	1.22601	1.22766	-0.193112
GLIA 769 CSF 1	Validation	Non-Cancer	Not Applicable	Non-Cancer	10865101	0	0	0	0.0116998	-2.98613	0.398991	-0.455643	0.881413	0.784972	0.189457	0.477673	0.874262	2.38487	1.35759	1.61032	0.624824	-0.423449	-1.75036	1.05442	0.0103458	-0.960108	-0.974171	-0.0123373	0.665616	-1.32502	1.48192	-0.228252	0.156484	0.46018	-0.426284	-1.63703	-0.0741661	-0.65657	-0.701024	-0.243279	-0.265947	0.499203	-0.00823373	0.508706	-1.44933	-0.0271223	0.106852	-0.440277
GLIA 695 CSF 1	Validation	Metastasic	Yes	Negative	12770917	0	0	0	0.0120138	-0.882637	1.0576	1.04371	0.11887	-0.518627	0.510283	0.0982122	0.440707	2.87227	0.570005	0.566882	-1.33948	-1.11922	-0.97588	-0.211511	1.18437	1.18118	0.0857209	0.432579	1.44444	-0.302417	1.36101	-0.0331363	-0.159351	1.17665	1.58028	-1.09281	-0.482069	-0.365412	-1.57371	-0.9147	0.214514	0.964366	-1.17105	-2.00716	-0.954629	0.581341	0.352218	-0.542561
GLIA 439 CSF 1	Train	Non-Cancer	Not Applicable	Non-Cancer	5467276	0	0	0	0.00273615	-0.262601	0.0998199	0.391921	0.316792	-0.21784	-0.673207	-0.205994	0.433427	0.979137	0.00743319	-0.105677	0.589383	-0.843244	0.0892467	-0.423628	0.533127	-0.777496	0.531235	-0.195068	0.839874	0.112533	0.301438	-0.731447	0.0311391	-0.00665482	0.706884	-0.512022	-0.416609	-0.0302582	-0.365819	-0.282118	-0.10216	1.06045	-0.535333	-1.14477	-0.431337	0.325764	0.116912	0.0329834
GLIA 757 CSF 1	Validation	Non-Cancer	Not Applicable	Non-Cancer	21232386	0	0	0	0.0105306	-1.94691	-0.563976	0.769364	0.849324	0.117249	1.09188	1.5778	1.20131	1.68253	0.460534	0.535088	-0.120396	0.808499	0.170731	0.209749	0.62383	-0.0837066	-0.671059	-0.779539	-0.365633	0.26479	0.69206	0.0951619	-0.762761	1.93615	0.691932	-0.487666	-1.12411	-0.328161	-0.732156	-1.13891	-0.365596	0.129237	-0.024642	0.318323	-1.05827	-0.568907	0.120686	-1.24977
GLIA 754 CSF 1	Validation	Non-Cancer	Not Applicable	Non-Cancer	9300129	0	0	0	0.0175972	-2.34626	1.13165	0.652241	1.44141	-0.714424	0.352131	0.932298	0.531741	3.13454	1.42392	0.0324797	0.935069	1.11785	-0.47519	0.431769	-0.24566	-0.165458	-0.949973	-0.875675	0.63086	0.369242	0.23401	-1.54243	-0.41509	2.73704	0.939264	-0.154764	-0.730728	-1.00966	-1.94214	0.0926532	-0.16485	-0.221692	0.231995	-0.345196	-1.98642	-1.25603	-0.531542	-1.05077
GLIA 634 CSF 1	Validation	LYMPHOMA	Not Applicable	Negative	9469045	0	0	0	0.00599678	-1.95114	0.0249403	0.374839	1.04616	0.292868	1.93442	-0.65666	2.21116	1.5672	0.476031	0.459879	0.232412	-0.812684	-0.164647	-1.18374	0.614822	0.878485	0.623776	0.386604	0.601963	-0.00238916	1.55123	-1.80164	-0.650029	0.92067	1.88462	-0.899138	-0.945628	-0.250687	-1.55672	-0.37621	0.914355	1.64883	-1.16849	-1.86267	-2.83134	-0.175581	-0.10438	-1.33635
GLIA 419 CSF 1	Validation	MEDULLOBLASTOMA	Not Applicable	Positive	9934365	0	0	0	0.0454005	-0.262987	-0.704291	-1.26549	0.119049	-0.483178	-0.568778	-1.33688	0.301101	0.541225	-0.523378	0.488267	-0.817812	-1.62075	0.499574	1.11176	-0.545335	-0.691505	0.689763	-0.0946501	-2.45246	-1.98898	-0.0342633	1.24398	1.17089	0.405603	-0.300926	-0.0594781	0.768635	0.137915	-0.136044	0.825836	2.20049	-1.08051	1.35695	0.362663	-1.25281	0.123456	0.0948553	1.06811
GLIA 545 CSF 1	Train	GBM	Not Applicable	Negative	11459239	0	0	0	0.0676588	-1.80134	0.922298	-0.494925	0.864833	-1.15122	0.145531	-0.341923	0.750619	2.21246	-0.480325	0.287131	1.45045	2.74904	0.483903	-1.27391	1.52883	2.48544	0.196853	-0.289223	0.608213	-0.209281	1.34875	-0.351243	0.754773	1.90106	2.38637	-1.55958	-1.26522	-0.701659	-1.2807	-0.725461	0.551377	0.00802879	-1.38918	-2.00126	-1.26497	0.168755	0.497181	-1.76634
GLIA 607 CSF 1	Validation	GBM	Not Applicable	Negative	7394062	0	0	0	0.0179499	-1.67089	1.50337	1.76143	0.722077	-0.995032	0.209588	0.977568	1.14895	2.24447	0.447301	0.561056	0.319042	0.697403	-0.701453	0.242697	1.03985	1.18137	-0.630969	1.0567	0.9621	0.192222	0.285449	-1.44405	-0.012744	2.36284	1.03888	-0.873054	-0.94522	-1.09881	-1.6829	-1.15511	0.890759	0.706683	-0.733001	-0.932865	-2.68357	-1.5006	0.139005	-1.61744
GLIA 755 CSF 1	Validation	Non-Cancer	Not Applicable	Non-Cancer	9549012	0	0	0	0.00917635	-2.344	1.0291	-0.208045	1.89514	-0.964489	1.8337	0.435277	2.05035	1.75752	2.51659	0.339646	1.89297	0.822192	-1.34186	0.0547897	-0.679918	0.807381	-1.03992	1.05133	1.3998	-0.37071	0.406092	0.115371	0.177456	2.51977	0.679955	-0.774061	-1.85654	-1.8404	-1.434	-1.63542	1.13485	-1.03717	0.0877969	-0.917782	-0.799258	-3.69875	0.478959	-1.82053
GLIA 613 CSF 1	Validation	GBM	Not Applicable	No Available Cytology	7173045	1	1	1	0.999958	9.674	-13.6379	-12.9952	-12.5875	-5.73252	-5.02755	-11.1492	-17.9884	12.3149	20.339	0.148348	-3.66508	57.0548	61.677	12.0183	21.0702	-16.0254	-10.4355	-24.0273	-12.3927	-8.01959	-14.8761	-5.5495	-15.946	-40.8194	56.8111	14.4245	-6.0416	-5.82741	-6.18769	-6.71296	11.5027	12.1875	0.382908	1.13389	-0.0673026	4.45583	10.0676	-2.66421
GLIA 442 CSF 1	Train	Non-Cancer	Not Applicable	Non-Cancer	8525432	0	0	0	0.00804468	0.147852	-1.19475	0.436915	0.637734	-0.822464	-0.471327	-0.236497	0.256773	1.25483	-0.314654	-0.402919	0.225387	0.00889898	1.75242	-0.175957	-0.123834	-0.632095	0.434601	-1.60878	0.0192972	0.754077	0.654938	-0.881504	0.0816909	0.815913	1.28162	-0.182226	0.444693	-0.61195	-0.328739	-0.367978	-0.860607	-0.0445813	-0.604636	-1.35185	0.0885079	0.553577	0.0291948	0.71171
GLIA 548 CSF 1	Validation	GBM	Not Applicable	No Available Cytology	10505745	0	0	0	0.0585162	-3.70513	0.570886	1.40252	1.44772	1.2407	0.567611	-0.65354	3.26872	2.31441	1.02136	-0.0471449	1.48255	1.22471	0.333838	0.789603	1.58268	0.180391	-1.67959	-1.19983	1.71427	-0.340284	0.767519	-0.227273	0.864934	1.9357	0.701816	-3.79577	-0.839517	-0.844186	-2.31567	-1.38562	-1.33922	1.20225	-0.667021	-1.39823	-1.32662	-1.65095	-0.208389	-1.96493
CGLIA 318 CSF1	Train	Metastasic	Yes	Negative	4717764	1	0	1	0.623112	-3.00563	4.60716	0.163526	1.30429	-2.13131	-0.312766	1.99611	3.17994	6.0913	6.20619	0.431718	2.27893	2.57079	1.28483	-3.04776	-2.65994	-2.43936	-1.64511	-0.908809	-1.99238	0.896452	1.98779	-0.91035	-0.666637	0.959341	4.55868	-3.52778	-1.95075	-4.25556	-0.825024	-0.225991	-0.342576	-1.05337	-1.27922	-3.03464	2.48029	-0.616518	0.752085	0.117853
GLIA 680 CSF 1	Validation	Metastasic	Yes	Negative	5321630	0	0	0	0.0429741	-1.56914	0.693345	1.29049	2.28832	1.07934	1.33805	1.29841	2.86002	2.98975	1.18261	0.161803	1.45385	-1.09762	0.361212	-0.851685	1.22391	0.988822	-0.97268	-1.12941	0.0315978	-0.815007	0.147654	-0.739549	0.333035	2.20094	1.45152	-2.99994	-1.6581	-1.58276	-0.993928	-1.64973	-1.22221	-0.543022	-0.189716	-1.43262	-1.86728	-3.78847	0.0842053	-1.92938
GLIA 720 CSF 1	Validation	Non-Cancer	Not Applicable	Non-Cancer	11130068	0	0	0	0.0244434	-1.52133	0.34606	-0.815487	1.17529	-1.20018	1.51862	1.66768	-0.345281	2.52387	2.72523	0.989805	0.835069	-4.10435	-2.50167	-1.12278	-0.328544	0.98495	0.295061	1.04115	-0.647657	0.132049	2.39813	1.16318	0.0471035	3.00544	1.32365	1.02988	-2.12877	-3.27426	0.0065557	-0.0628154	2.57857	0.0260084	-0.369183	-0.035385	-1.2912	-2.36262	-0.301284	-0.989658
GLIA 664 CSF 1	Validation	Metastasic	Yes	Positive	10400041	1	0	1	0.999959	-11.8702	23.6054	8.028	1.22558	-3.7656	5.53888	-6.69034	-0.302933	13.599	-16.0907	-4.8598	6.84005	-12.1928	17.0435	-5.37628	8.74815	7.20679	-4.31543	11.377	-1.66556	-0.100581	-6.40614	14.0623	-6.68806	7.8876	-8.82869	-3.50737	0.156669	-5.53468	-6.46206	-4.42814	-3.69573	-2.41525	1.12716	-2.43814	3.56566	3.97939	-1.1326	4.02409
GLIA 504 CSF 1	Train	Non-Cancer	Not Applicable	Non-Cancer	13281333	0	0	0	0.00519513	-0.977408	0.554819	0.151585	0.27701	-0.749339	-0.769612	0.330024	0.554737	1.52221	-0.200619	-0.0921187	-0.18914	-0.0187512	-0.812653	1.08856	-0.330791	1.78496	0.398107	1.45018	0.200819	0.942947	0.0517265	0.756012	-0.421989	1.84753	0.00428545	0.187544	0.0845716	0.753875	-0.592314	-1.33625	2.06846	0.405391	-0.296264	-1.75315	0.0365505	-0.812208	0.340254	-0.671875
GLIA 708 CSF 1	Validation	Metastasic	Yes	Negative	13643670	0	0	0	0.0348077	-2.55198	0.6244	1.13483	1.42179	-0.405943	0.282746	0.375652	1.82435	2.50931	0.461923	-0.121633	1.3445	0.517527	-0.0603652	1.57558	2.17432	1.61682	-0.519498	-0.092059	0.978351	-0.183961	0.150852	0.124908	0.606955	2.3622	1.16143	-1.04074	-1.24688	-0.631074	-2.63178	-1.73097	0.549903	-0.67812	-0.989519	-1.68216	-1.11414	-2.50715	0.126684	-1.62016
GLIA 771 CSF 1	Validation	Non-Cancer	Not Applicable	Non-Cancer	6967817	0	0	0	0.0276906	-2.05674	1.56674	-0.916057	-0.787904	-0.264924	1.25427	0.179268	1.19452	0.765364	-1.48272	0.783464	-0.96757	-1.29325	-1.08661	-0.442915	-0.935071	-0.701868	-0.146608	2.547	-1.65837	-1.38976	0.687905	-0.194312	1.21789	1.7632	0.927116	0.535297	0.187076	0.00178658	0.583775	1.4342	-0.834186	-0.210921	0.480671	-0.216889	-2.97952	0.025364	0.742577	-0.861918
GLIA 707 CSF 1	Validation	Metastasic	Yes	Negative	15065214	0	0	0	0.0114252	-2.09632	-0.306821	0.692846	0.718677	0.587709	1.54345	0.103438	0.699159	2.2586	-0.917974	-0.157856	0.547508	0.418556	0.858808	1.10443	0.362899	0.223395	-0.634267	-0.181651	0.786939	-0.186204	0.539045	0.092637	-0.197318	1.24446	0.850333	-1.69633	-0.503843	-0.0605566	-1.82767	-1.1601	0.422901	0.907648	0.303197	-0.418857	-0.940817	-0.840608	-0.24226	-0.967094
GLIA 560 CSF 1	Train	GBM	Not Applicable	No Available Cytology	14214070	1	0	1	0.999959	3.24796	6.33052	5.11655	4.93947	4.56673	-0.896575	2.04611	5.3612	4.88612	5.98592	-3.45498	-7.93697	10.0624	3.29093	2.60891	5.58165	3.32871	3.88112	-23.5642	-26.3265	1.39791	3.39092	0.885428	4.20994	-24.2529	3.47056	-24.2948	1.35359	1.62239	0.320123	2.71156	2.01589	2.68965	1.1911	2.69237	2.33798	3.33681	1.44424	1.50137
GLIA 727 CSF 1	Validation	Non-Cancer	Not Applicable	Non-Cancer	11075395	0	0	0	0.019723	-0.905998	0.736741	-0.306623	1.44501	-0.87274	1.76796	-0.000483546	0.3447	2.21811	0.416108	1.39949	0.412813	-0.148048	-1.11466	0.707977	-0.539224	-1.66092	-0.795557	0.903733	-0.93104	-1.19174	0.475804	0.765178	-0.338757	1.5673	-0.343379	1.1285	-0.406161	-1.32902	-0.82242	-0.237385	-0.127434	0.00322959	0.426232	0.224386	-1.17393	-2.30613	0.19701	-0.802281
GLIA 436 CSF 1	Train	Non-Cancer	Not Applicable	Non-Cancer	5385366	0	0	0	0.0101373	0.781463	-0.0836323	0.737604	0.460184	0.570662	0.416549	-0.279809	0.844448	0.396112	1.14726	-0.0318045	0.578154	-0.791542	1.66365	-1.62393	0.136014	0.103261	0.248429	-0.719407	0.147757	-0.340722	-0.359524	-1.62726	0.434584	0.996444	-0.671453	-1.28359	-0.950643	-0.291061	-1.04466	0.0198718	-0.843569	-0.674787	-0.0875911	0.172938	-1.2384	0.167639	-0.498725	-0.764203
GLIA 690 CSF 1	Validation	Metastasic	Yes	Negative	13174109	0	0	0	0.0413862	-2.99202	1.3959	1.03597	1.82542	0.23524	1.52262	0.976832	1.84773	2.9992	0.980874	0.384369	1.09186	-0.877877	0.518405	0.0495701	2.03032	0.979219	-0.501008	0.130887	1.35371	1.08876	0.415772	-0.483083	0.0951313	2.18195	2.49853	-0.380934	-2.29292	-1.43044	-2.69021	-1.54251	-1.29846	0.166762	-1.39222	-2.61428	-1.86495	-1.82811	0.142623	-2.33098
GLIA 728 CSF 1	Validation	Non-Cancer	Not Applicable	Non-Cancer	11720598	0	0	0	0.0410004	-2.22193	2.13854	0.34484	1.62434	-0.247867	1.54551	0.409548	1.37578	2.59689	2.93947	-0.348639	2.06012	0.345716	-0.417762	0.0686297	-0.461962	0.313315	-0.437661	-0.139928	-0.980889	-0.749843	1.38078	-0.545085	0.415461	1.50847	1.15999	-0.880858	-1.83697	-1.38498	-1.62951	-0.787993	0.381638	-0.584138	-0.456151	-0.969363	-2.12068	-1.68359	0.242097	-1.82017
GLIA 556 CSF 1	Train	GBM	Not Applicable	Negative	15080132	1	1	1	0.999958	13.5753	20.2727	16.0941	18.1679	13.5049	17.0543	-28.9792	-4.05247	11.1091	-45.4239	6.45013	-28.2655	16.4178	22.3722	11.8423	15.6883	12.6186	27.7301	-11.1634	-11.1619	-26.3217	15.4823	-8.0069	-9.20347	-30.5283	-37.7389	12.26	4.93122	7.4135	-12.8449	5.25697	-18.5972	-22.1834	1.78994	3.85264	10.0724	11.2246	-7.64007	-7.55584
GLIA 448 CSF 1	Train	Non-Cancer	Not Applicable	Non-Cancer	11592015	0	0	0	0.00694525	-0.374248	0.206378	-0.151407	1.21905	0.849609	1.64637	0.294989	0.772505	-0.0832945	0.93346	0.00516708	0.38437	-0.961478	1.50254	-0.98638	0.30227	-0.263593	0.396633	-0.84529	-0.204039	-0.355637	0.559258	-0.408598	-0.166909	0.228049	-0.249509	-0.410944	-0.772034	0.0152716	-0.981959	-0.101377	0.0475939	0.0562809	-0.73819	-1.9815	-0.550158	0.805366	-0.119843	-0.249433
GLIA 503 CSF 1	Train	Non-Cancer	Not Applicable	Non-Cancer	13461683	0	0	0	0.00438266	-1.80854	-0.135928	-1.1425	0.593576	-0.615605	0.397118	-0.00831192	1.1047	1.19784	0.491212	0.271329	1.11215	0.887358	-0.539979	0.776236	0.238425	2.1428	-0.58021	1.06123	0.958765	1.34016	-0.0952877	0.914491	-0.570424	2.15122	0.317779	-0.529594	-0.779396	-0.094472	-0.47338	-1.43909	0.200177	0.0987748	0.108384	-0.8744	-0.223795	-1.51557	0.222675	-1.12243
GLIA 496 CSF 1	Validation	GBM	Not Applicable	Negative	11691733	1	1	0	0.0183572	-0.5982	0.913564	-0.103793	0.0283612	0.138195	-0.251162	0.0182283	-1.03237	1.31751	0.924826	0.420878	0.613079	0.655756	-0.0554215	-0.221771	0.410799	-1.27877	-0.415504	-0.809642	0.0584519	0.0674407	1.84892	0.950774	0.372121	-0.628567	0.633563	-1.20435	0.105074	-0.0321824	-0.252702	-0.0863946	0.16081	-0.0347875	-0.393544	-0.331607	-0.336243	0.304662	-0.278313	-0.166966
GLIA 665 CSF 1	Validation	Metastasic	Yes	Negative	6409286	0	0	0	0.0178075	-0.785088	1.63638	0.130419	1.17684	0.97019	1.35692	0.162066	1.19325	2.07143	0.445491	-0.228217	1.59964	-0.124933	0.342013	-0.874183	0.751186	-0.373051	-1.25335	-1.05778	0.767846	0.373668	1.50886	-1.95443	0.691648	0.968835	0.736918	-1.97675	-1.93975	-1.49497	-1.55249	-0.243276	-0.0358839	-0.67515	-0.191253	-0.405016	-2.46487	-1.35747	0.335432	-1.3903
GLIA 542 CSF 1	Train	GBM	Not Applicable	No Available Cytology	10939564	0	0	0	0.051966	-0.0571965	0.8105	0.737363	-1.33138	-1.46037	0.611939	0.721827	-0.0130398	1.76857	0.635751	0.0725879	-1.59466	1.03174	0.0268989	-1.14578	1.73853	1.32378	-0.0310105	-0.329493	-0.162643	-0.236311	-1.06063	-1.37394	0.405863	0.949586	1.90587	0.114892	-0.483014	0.833587	-0.659883	-0.88276	0.739379	0.240392	-0.793591	-1.04835	-0.187078	2.44801	0.452682	-0.297273
GLIA 689 CSF 1	Validation	Metastasic	Yes	Positive	6175288	1	0	1	0.999958	-13.0615	16.0862	4.00192	5.25689	-14.6967	2.65331	-18.1275	2.91866	4.27439	5.51647	2.48185	1.83208	28.28	-8.45498	-6.57422	6.76833	3.29517	3.81278	0.0354554	16.6302	17.8594	5.27286	-8.62982	3.25257	-6.02532	-2.84004	2.08225	-1.44651	-4.08722	-11.3919	2.75621	-12.0512	-13.4385	-7.12169	-8.36343	0.7156	8.06743	1.16128	-2.7596
GLIA 709 CSF 1	Validation	Metastasic	Yes	Positive	11254026	1	0	1	0.984244	-2.80279	2.4609	1.33027	-0.829167	-2.75408	6.63408	-3.29679	-1.64014	4.63128	0.318069	-1.13554	-0.696853	3.70458	-0.0789196	-1.30256	3.36151	4.22253	1.86792	-0.343253	0.704031	-0.826658	4.41822	-0.22073	0.587488	0.482968	1.51325	-2.05454	-0.418731	0.293448	-1.70527	-1.1141	0.939171	0.719679	-1.86434	-3.38991	-0.569471	1.53415	-0.554099	-1.98838
CGLIA 303 CSF1	Validation	Metastasic	Yes	Negative	5023505	0	0	0	0.0168353	-1.57239	0.753253	1.60463	1.09365	-0.12017	0.667037	1.19865	1.3511	2.81291	0.471754	-0.084423	1.04429	-0.667394	0.384165	-1.33262	0.814818	1.16347	0.0137198	-0.259904	0.19821	0.286318	0.595188	-0.513591	0.7288	2.13239	1.14061	-1.04881	-2.21301	-0.797641	-1.51563	-0.329983	0.484568	0.438488	-1.05987	-1.43922	-2.72117	-2.31158	0.868648	-2.19917
GLIA 640 CSF 1	Validation	LYMPHOMA	Not Applicable	Indeterminant	7679324	0	0	0	0.0818575	-1.94216	1.26894	1.76064	1.0007	0.0737584	0.338749	-0.514729	1.82519	2.98384	0.467874	0.490678	0.349968	-0.300409	1.83497	-1.04956	1.32669	0.230982	-0.668517	-0.876918	0.277048	-0.128855	1.03618	-1.76047	2.23025	0.346703	1.03139	-0.701487	-0.508186	0.16559	-2.57607	-1.01616	0.244927	1.74264	-1.06302	-1.34842	-0.9188	-6.9195	0.286643	-2.1621
GLIA 702 CSF 1	Validation	Metastasic	Yes	Negative	15694863	0	0	0	0.0272809	-2.25935	-0.309081	1.12032	1.50684	-0.0722936	0.481398	0.0119651	1.68517	2.04052	-0.154881	0.677609	1.19128	0.890943	0.659509	0.086817	1.10366	0.0587673	-0.854913	-1.07536	-0.234001	0.436403	1.23257	-0.103472	0.550191	1.57325	1.45762	-1.6469	-0.907647	-1.34242	-2.50635	-1.12356	-0.102008	0.421271	0.0312056	-0.507829	-0.912784	-2.01953	0.141884	-1.50784
GLIA 738 CSF 1	Validation	Non-Cancer	Not Applicable	Non-Cancer	5361792	0	0	0	0.0345262	-1.32481	0.722269	1.52513	2.41242	-1.01385	0.378644	1.22094	1.52953	2.4025	0.745763	0.157977	2.00024	-1.58693	0.931882	-0.736036	0.694876	0.805115	-0.176818	-0.674726	0.121613	-1.69761	0.363376	-1.02711	-0.209846	2.21951	1.21472	-2.21841	-1.18907	-1.44711	-1.59786	-1.05786	0.234469	-0.204725	-0.323434	-0.89336	-1.49473	-1.87843	-0.0463578	-1.07065
GLIA 523 CSF 1	Train	GBM	Not Applicable	No Available Cytology	16148076	1	0	1	0.259526	0.0323337	-2.87576	-0.478442	-1.87158	-1.1094	-2.91187	-0.154204	-0.937322	1.15085	-0.0340233	-0.989139	-2.49051	1.23567	-0.936393	2.37432	0.787609	-0.292704	0.528554	1.42509	-0.501905	-0.304198	1.49497	-0.897249	1.09083	-1.19309	-0.152404	-1.97043	1.97397	0.908192	0.393097	1.7673	0.038461	0.415642	0.254043	2.01049	0.88108	2.72338	0.326465	0.585898
GLIA 546 CSF 1	Train	GBM	Not Applicable	No Available Cytology	9270102	0	0	0	0.0371025	-1.48825	0.842191	1.02015	-0.203016	-2.03934	-0.247399	-0.643335	0.444315	3.65794	1.77523	0.890024	0.119613	0.282846	-0.548497	-0.42784	1.31962	2.00747	-0.42024	0.428949	0.54965	-0.0837454	0.827934	-2.67582	0.998405	1.57556	0.0650161	-1.14156	-0.888311	0.362071	-0.213013	-0.364689	0.365349	1.52394	-1.11387	-1.82064	-0.157797	0.406431	0.159558	-1.22038
GLIA 552 CSF 1	Validation	GBM	Not Applicable	No Available Cytology	8350261	0	0	0	0.0447236	-2.64971	-0.762347	1.3069	3.79654	-0.699718	-2.7357	0.744298	1.76634	0.716212	0.441448	-0.360679	-0.513933	0.738805	0.103466	0.575541	1.66343	0.649285	0.325191	0.867655	1.11223	0.0315908	0.718236	-0.276087	0.0411834	1.48279	0.697643	-1.68821	-1.30265	-1.12738	-2.19199	-1.39525	-0.0474735	0.483947	0.320226	-0.422955	0.596209	0.209485	0.0565006	-1.7479
GLIA 663 CSF 1	Validation	LYMPHOMA	Not Applicable	No Available Cytology	13220523	0	0	0	0.0409597	-1.34837	1.05686	1.46737	2.35757	-0.393537	1.19231	0.19082	2.24924	2.33353	1.34105	0.620344	1.67962	-1.28595	-0.0809693	-0.303272	1.20236	0.0224213	-0.755163	-0.828918	0.139258	-0.869373	0.545097	-0.607309	0.900954	1.93895	2.39858	-0.771349	-2.11195	-1.85944	-1.92093	-1.29725	-0.504519	0.782565	-1.05606	-1.89676	-0.817417	-2.50083	-0.180336	-2.62149
GLIA 726 CSF 1	Validation	Non-Cancer	Not Applicable	Non-Cancer	9834865	0	0	0	0.0326595	-2.89951	0.681422	1.42561	2.67993	-0.883113	2.26031	1.03849	2.53845	3.33396	1.83948	0.33536	1.89625	-0.550302	-1.08745	-0.293069	1.1978	1.17539	-0.681158	0.126782	0.586199	-0.164966	0.626417	-1.41532	-0.681034	2.77726	2.04629	-1.48175	-2.36027	-1.65166	-1.58336	-1.57732	-0.428829	0.225707	-0.484855	-1.99354	-2.44542	-2.95503	0.0473841	-1.71474
GLIA 760 CSF 1	Validation	Non-Cancer	Not Applicable	Non-Cancer	10246853	0	0	0	0.0531433	-1.5299	0.432128	0.856706	2.16478	-1.32123	1.20877	0.27461	1.84937	3.61394	1.52608	-0.472142	0.728075	-0.589224	2.2922	-0.252016	1.3579	-1.30153	-0.732905	-1.08787	0.33606	-0.0345981	0.370173	-2.5488	-0.60049	2.21564	0.906439	-2.08218	-1.83999	-1.22168	-1.57073	-0.32523	-0.786934	-0.119443	-0.047807	-0.73726	-1.52699	-1.085	0.136827	-1.05278
GLIA 758 CSF 1	Validation	Non-Cancer	Not Applicable	Non-Cancer	7045669	0	0	0	0.0208779	-2.55811	1.31608	-0.000979046	1.01757	-0.113998	2.0484	0.440414	0.0227068	1.97404	1.48726	0.496053	-0.225872	0.170039	-2.71557	-0.068824	-0.621107	-1.75529	-0.158407	1.86533	-0.21996	-1.63534	0.942318	1.38332	0.52901	1.14615	1.2296	-0.775219	-1.33434	-1.45259	-0.230201	-0.678382	1.62195	0.454953	0.150934	0.25967	-1.72689	-0.663791	0.11855	-0.34244
GLIA 532 CSF 1	Train	Non-Cancer	Not Applicable	Non-Cancer	10636133	0	0	0	0.011872	-1.31904	-0.169523	0.133748	-0.0215618	-0.542498	-0.607624	-0.390845	0.332423	1.2625	1.18091	-0.218662	-0.251188	-0.0633067	-0.718259	-0.330084	0.986916	2.04827	0.0779209	0.928553	0.571179	-0.655107	0.485786	-0.889943	0.979324	2.20174	0.149705	-0.109553	-0.520984	0.67087	-0.0355914	-0.557062	1.10282	0.521783	-1.27708	-1.99951	-0.750983	2.03804	0.0909386	-0.348438
GLIA 756 CSF 1	Validation	Non-Cancer	Not Applicable	Non-Cancer	10738154	0	0	0	0.0249622	-0.798137	0.5271	0.760239	1.79246	-1.1601	2.07357	-0.31406	0.456819	2.58914	3.16729	1.02211	1.27425	-0.759368	-0.795326	0.238136	-0.540377	-0.22335	0.75253	0.319104	0.292727	-1.44569	0.642949	0.726363	-0.284064	3.49413	-2.56114	-0.237412	-4.37742	-1.25127	-0.362782	-0.373971	1.37928	0.117153	0.246601	-0.853839	-1.20432	-4.08514	0.259636	-1.13113
CGLIA 320 CSF3	Validation	Metastasic	Yes	Positive	9369529	1	1	1	0.999958	15.5044	44.8614	17.5058	18.376	-2.74911	-2.32489	-2.79379	-8.38477	12.5421	-28.2366	9.68342	-16.9714	16.7488	21.6896	-16.589	-18.7286	-2.11586	-3.00938	-2.48617	-3.17596	-15.467	14.9047	-16.5217	-17.8151	-18.7733	29.5483	-4.45566	-4.8853	-3.25366	-10.679	-5.19111	8.59755	11.3343	-8.83815	11.9415	-10.7472	18.7606	-1.06033	-7.03376
GLIA 499 CSF 1	Train	Non-Cancer	Not Applicable	Non-Cancer	13513011	0	0	0	0.0103141	-3.06018	-0.131109	0.297469	0.259244	0.363736	-0.4034	1.6845	0.647339	2.0563	0.0651245	0.185626	-0.189194	-0.95739	-0.285204	0.937079	0.804241	1.78111	-0.604297	0.626668	0.573471	1.03899	0.215813	1.1502	0.0947431	2.10242	1.86276	-0.555238	0.103902	0.674272	-1.31698	-2.07122	-0.30948	0.109677	-0.0348801	-1.19881	0.635128	-1.01143	-0.00483186	-0.915971
GLIA 430 CSF 1	Validation	MEDULLOBLASTOMA	Not Applicable	Negative	7738654	1	0	1	0.323811	-2.07046	0.915015	-2.85334	-2.91551	-0.778255	0.372077	1.62629	0.779387	2.38014	1.55004	-1.07254	0.979041	1.78978	1.5332	-2.11802	-2.27344	0.207238	0.233253	-0.665785	-0.134286	-0.000804565	-0.209058	0.1328	0.652309	2.18428	0.690503	-2.49054	0.867001	0.606298	-5.85078	6.20295	-0.409185	1.54916	0.00753445	-0.422758	0.755669	1.32111	0.0110326	-1.65525
GLIA 529 CSF 1	Train	GBM	Not Applicable	Negative	6256738	0	0	0	0.00901535	-1.03048	0.935527	0.0460847	1.73633	-0.325059	1.10625	-0.806202	-0.505003	0.535376	0.750569	0.675573	0.898666	0.081825	-0.575193	1.21609	0.0526391	0.076086	-0.642313	-0.00744037	1.01531	-0.36182	1.17774	0.713396	0.986757	1.31186	-0.0423766	-0.0304867	-1.29445	-1.63401	-0.620568	-1.08046	0.00421043	-0.0436898	0.404876	-0.740105	-1.11377	-2.9472	0.197162	-1.31216
GLIA 421 CSF 1	Validation	MEDULLOBLASTOMA	Not Applicable	Negative	12229717	1	0	1	0.9987	-2.88811	-2.34929	-0.000660354	-1.36821	0.266089	-1.47648	0.467466	0.0840985	1.28289	0.112023	-0.995592	-0.726151	2.21325	2.73544	-0.428091	1.35546	-0.178255	-0.510249	0.561842	-0.421806	-0.957431	-0.821273	-1.49701	0.119082	-0.152382	-1.06178	-2.7017	-0.778334	-0.0861413	-13.3732	19.9393	-0.217769	0.820912	-1.06527	-1.13467	-1.96002	0.890535	-0.0476656	-1.05193
GLIA 425 CSF 1	Validation	MEDULLOBLASTOMA	Not Applicable	Negative	12148893	0	0	0	0.185127	-0.799617	0.561022	1.37299	-0.538245	0.2791	0.204845	-0.970811	-0.413347	1.79337	0.467094	-1.11017	-0.381645	3.96275	2.32607	-1.33877	0.140825	1.33754	-0.0190501	-1.08563	-0.814907	0.105577	1.71831	-0.976744	0.776047	0.00536845	0.538252	-0.401128	0.355239	-0.227298	-0.924268	0.635957	0.0277034	0.340355	-1.27123	-1.78054	0.383329	1.32658	-0.136594	-0.730058
GLIA 505 CSF 1	Train	Non-Cancer	Not Applicable	Non-Cancer	12353285	0	0	0	0.0118169	-0.960045	0.356857	0.12422	-0.392139	-0.521602	0.55694	0.307384	0.465968	3.67786	0.826928	0.739019	-0.635542	-1.17612	-1.73774	-0.617943	0.549727	1.78381	-0.275854	0.668358	0.38368	0.155435	0.145128	-1.22814	1.44569	1.50107	1.31835	-1.24189	-0.733658	0.594796	-0.880787	-0.775906	0.723773	-0.194254	-0.659923	-1.71321	-0.875662	0.752294	0.659498	-0.426003
GLIA 633 CSF 1	Validation	LYMPHOMA	Not Applicable	Negative	9154377	0	0	0	0.0121392	-1.71582	0.632623	-0.0544334	1.09373	-0.229057	1.88112	-0.236139	0.558048	1.3587	0.953489	1.15414	0.620248	-1.49834	-2.26663	0.435805	0.108391	0.9145	-0.893132	-0.303239	0.0566207	-0.745365	1.25125	2.12206	1.151	1.53686	0.973506	-0.0424869	-1.68172	-1.34104	-0.286973	-0.472988	-0.773372	0.887022	-0.127483	-0.347302	-1.30175	-3.0975	0.0365538	-1.40495
CGLIA 313 CSF1	Train	GBM	Not Applicable	Negative	5424212	1	0	1	0.999958	18.9541	5.44939	5.80152	-37.4592	-2.64637	3.1777	6.76685	-51.421	8.29697	7.83171	0.985996	-5.85235	8.36328	17.7469	4.8827	6.95877	3.78516	2.91734	55.5989	-11.7806	6.20458	8.36294	18.7416	3.84874	-20.8009	6.35055	4.55609	-2.72039	-4.98353	0.867361	1.83506	3.01486	3.45474	0.636439	-0.852117	1.50556	5.38802	1.68007	-1.56975
GLIA 714 CSF 1	Validation	Non-Cancer	Not Applicable	Non-Cancer	13823844	0	0	0	0.0191008	-3.14402	-0.325212	0.589199	0.349679	0.17266	0.343811	0.729939	1.03073	2.77376	0.67154	0.958227	0.900328	0.635071	0.25496	1.24824	1.5605	1.49299	-1.36467	0.575167	1.15233	-0.261182	0.129246	-0.0143028	0.789103	1.34322	0.812839	-1.47226	-1.38416	-0.952	-1.63354	-1.11949	0.179485	-0.0605592	-1.01113	-0.539481	-0.08649	0.223697	-0.0804639	-0.78095
GLIA 530 CSF 1	Train	LYMPHOMA	Not Applicable	No Available Cytology	15603056	0	0	0	0.0251406	-2.56778	-1.29791	0.0897585	1.12583	0.683373	0.893546	1.04485	2.66319	2.337	1.45355	-1.10752	0.981863	1.5582	1.1642	1.5322	1.1457	1.28126	-1.22576	-0.980366	0.399193	0.173506	0.467541	0.118716	-0.141775	1.9601	0.882216	-1.37695	-0.551058	-0.350428	-1.72793	-1.77763	-1.93328	0.89474	0.115269	-1.46162	-0.487837	-1.92178	-0.307696	-1.91535
GLIA 741 CSF 1	Validation	Non-Cancer	Not Applicable	Non-Cancer	10774392	0	0	0	0.0427449	-2.01035	1.94542	0.858898	2.60561	-1.38421	1.59651	-0.520999	0.605962	1.32818	2.5922	1.7099	2.13873	-0.863406	-2.35581	-0.610991	-0.276052	1.2828	-0.528869	0.50523	0.481316	-0.640995	1.32648	0.886735	0.64127	2.09312	-0.0424766	-0.662393	-1.81885	-2.76615	-1.56372	-0.90998	1.28818	0.12953	-1.13414	-0.787373	-0.971878	-1.4888	0.170984	-1.76497
GLIA 660 CSF 1	Validation	LYMPHOMA	Not Applicable	Negative	6329319	0	0	0	0.0626562	-2.52461	2.29924	1.8421	1.98288	-0.67959	0.891651	1.76513	1.14487	2.47923	1.9026	1.6528	1.33762	-2.46658	-1.78845	-0.368972	0.241082	-0.546123	-0.63137	-0.933233	0.238249	-1.61814	1.64537	-1.62247	0.487976	2.22362	1.28992	-1.80358	-1.42363	-1.79517	-1.05344	-0.144486	0.280311	0.189054	-0.535498	-0.508889	-1.25867	-1.81163	-0.172531	-2.31042
GLIA 753 CSF 1	Validation	Non-Cancer	Not Applicable	Non-Cancer	7308395	0	0	0	0.0101809	-0.21994	-0.745668	-0.848785	0.87557	-2.26014	-0.514339	-0.244262	-1.0111	0.731684	2.15714	0.956803	0.204364	-0.171998	-1.24471	-0.303312	-1.75286	2.1774	0.583189	2.65448	0.239906	0.628258	1.55258	1.36669	-0.348424	2.33359	0.439375	4.94709	-1.21058	-2.02682	0.188266	-1.31695	1.76554	1.1978	-0.887097	-1.80014	-0.398554	-0.691172	0.12857	-0.324524
GLIA 533 CSF 1	Train	GBM	Not Applicable	No Available Cytology	8233154	0	0	0	0.0595414	-2.79341	1.21167	0.237262	1.88055	-0.190507	1.44228	-0.224615	1.45848	3.01439	4.17811	0.235218	2.77299	-1.0967	-0.566028	0.814315	0.999544	0.156635	-0.841403	-1.33517	0.433567	0.81128	0.316702	-0.661441	1.13634	1.83831	1.07139	-1.79219	-2.06914	-1.35037	-2.39088	-1.80774	-0.873287	0.114606	-0.771089	-1.02178	-1.41925	-2.16948	-0.168338	-1.81197
GLIA 697 CSF 1	Validation	Metastasic	Yes	Negative	7897836	0	0	0	0.0172015	-0.614244	0.653109	0.666805	0.490934	-0.231961	0.191816	-0.26908	1.18095	2.62054	1.29879	0.200087	0.846471	0.459413	1.50433	-0.263033	0.341492	0.591744	-0.678403	-1.18417	0.433215	-0.759751	0.458214	-0.858466	0.679373	1.26612	1.13269	-1.93823	-1.72177	-1.26164	-1.3126	-0.369824	-0.74265	-0.205414	-0.472293	-0.77499	-0.859524	-0.128469	-0.477071	-0.362746
GLIA 649 CSF 1	Validation	LYMPHOMA	Not Applicable	Indeterminant	7749567	0	0	0	0.00447498	-0.850325	0.538492	0.0131597	0.678443	-0.370608	1.8397	0.497587	-0.0659807	0.984433	0.352353	1.42025	0.862511	-1.36479	-1.28421	0.259788	-0.763703	0.531982	0.361925	0.54752	0.10153	0.0413927	0.614358	1.50909	0.42002	0.375306	-0.364263	0.322891	-1.35396	-1.01624	-0.000163772	-0.465578	-0.563412	0.208769	-0.529524	-0.616888	-0.682378	-0.357467	-0.0985463	-0.588361
GLIA 538 CSF 1	Validation	Metastasic	No	No Available Cytology	9036276	0	0	0	0.0312528	-2.31715	0.388068	1.25946	2.00992	0.302237	0.849862	0.09161	2.14009	1.4968	1.63242	0.382576	2.30138	0.29247	2.27882	0.540379	0.321396	0.518688	-0.0668311	-0.877941	0.666761	0.481014	0.815477	-0.758043	0.123433	2.37643	0.625302	-3.62068	-1.53121	-0.71782	-2.47798	-2.20802	-0.881953	0.0804741	-0.542427	-1.56496	-1.15453	-2.1173	-0.280299	-1.58115
GLIA 782 CSF 1	Validation	Non-Cancer	Not Applicable	Non-Cancer	13542544	0	0	0	0.0156354	-2.32531	1.11521	0.72816	1.77758	-1.02857	1.35216	0.650096	1.13854	1.77627	1.89917	1.27967	1.80363	-1.41942	-2.46061	0.870049	-0.0964643	0.296754	-1.11501	0.273539	0.718974	-0.656571	0.860695	1.17732	0.234905	2.97532	0.694356	1.1396	-1.73943	-1.86868	-1.53039	-1.0377	0.1447	0.323714	-0.0630515	-1.32709	-1.21004	-3.31562	-0.0947323	-1.81248
GLIA 441 CSF 1	Train	Non-Cancer	Not Applicable	Non-Cancer	7919572	0	0	0	0.0106585	-0.341909	0.947595	0.935638	-0.317471	-0.0740967	-0.515766	0.346671	-0.111236	0.598108	-0.0305382	-0.0802305	0.0819742	-0.442071	0.479963	-0.527523	0.151891	-1.013	-0.257337	0.485717	0.152466	-0.349508	-0.0560557	-1.41286	0.292734	-0.195187	0.542676	-0.772105	0.233802	-0.04416	-0.160825	0.441368	0.0501656	0.312545	-0.262405	0.141804	-0.766949	1.3801	-0.0627539	-0.36494
GLIA 424 CSF 1	Validation	MEDULLOBLASTOMA	Not Applicable	No Available Cytology	5925730	0	0	0	0.0160799	-1.53009	-0.604447	0.0890175	0.135563	-0.250234	-0.715839	-0.275837	-0.348519	0.337854	1.62628	-0.166547	-0.246923	2.26515	0.915701	0.562823	0.619379	-0.418509	0.0115767	0.388964	0.706351	0.698209	0.0763305	-0.0582052	-0.214454	0.531686	0.225328	0.158308	0.701495	0.0115287	-1.1236	-1.16785	-0.0914151	1.38358	-0.33394	0.0104771	-1.05801	-0.131017	0.250662	-0.671345
CGLIA 322 CSF1	Train	Metastasic	Yes	Positive	5780333	1	1	1	0.996946	-1.06706	-0.702051	0.0126178	3.1581	-2.6752	4.02101	-1.33774	3.54702	4.13077	1.77815	0.110437	-0.4767	8.05124	8.92157	-2.85109	3.10091	-3.00726	-4.61381	0.174176	-2.89694	-0.497825	0.849141	2.62642	-3.32707	-0.443927	6.14259	-3.46089	-4.32864	-0.78589	-3.96247	4.78248	-2.30902	-2.32829	-1.01541	-1.98795	-3.9674	-3.14505	-0.396332	-0.756912
GLIA 751 CSF 1	Validation	Non-Cancer	Not Applicable	Non-Cancer	8884407	0	0	0	0.0218221	-1.73636	0.885373	-0.0447594	1.53398	-1.05993	2.21986	1.35122	2.61	1.87433	2.45555	0.064979	1.83385	0.790223	1.19962	-0.276619	0.0507016	-0.0556457	-0.314233	-1.06312	-0.0621901	0.487662	0.620774	-1.68404	0.68088	2.86828	1.17046	-0.97195	-1.72289	-1.67678	-2.27	-1.72517	0.842269	-0.620882	-0.48486	-1.98558	-1.63922	-2.98086	-0.0323531	-1.58763
CGLIA 320 CSF2	Train	Metastasic	Yes	Positive	5236075	1	0	1	0.999955	5.23276	20.1191	7.22228	9.37623	-1.19643	1.71105	-0.135529	-1.67416	6.86995	-11.3211	5.54818	-5.94831	6.45266	7.6739	-7.47996	-9.43744	0.273062	-2.63248	-2.00517	-2.43559	-7.51129	8.25349	-6.04509	-8.19856	-6.78737	15.6476	-4.03305	-4.14582	-3.61652	-4.80466	-2.4038	3.22202	3.11999	-2.87711	6.23247	-7.46497	4.04782	-0.371179	-3.80014
GLIA 746 CSF 1	Validation	Non-Cancer	Not Applicable	Non-Cancer	10492943	0	0	0	0.140321	-2.9686	0.730228	-1.07253	1.72842	-1.05469	3.90522	1.12751	0.493	3.33646	3.69407	2.22841	2.2082	-2.44971	-4.38435	-0.451006	-0.573054	0.106076	0.63534	0.948746	-0.542683	0.492947	2.17722	0.499484	0.179046	3.33299	1.6388	1.80882	-2.58982	-2.6454	-0.814978	-1.09901	0.973227	-0.566601	0.507148	-1.91476	-1.50536	-7.43778	0.196569	-1.8422
GLIA 743 CSF 1	Validation	Non-Cancer	Not Applicable	Non-Cancer	9071555	0	0	0	0.0526175	-2.72082	1.4994	0.374337	2.13529	-1.44244	2.75661	0.429043	1.40001	3.1908	3.45565	1.2457	2.31434	-0.266235	-3.39958	0.189363	-0.513604	0.890359	-0.462955	0.768977	0.486647	-0.718366	0.857059	1.28704	0.215908	2.84502	1.08062	0.00276421	-3.27739	-2.97558	-0.820871	-0.636481	-0.280002	-0.175852	-0.554012	-1.35274	-2.33272	-4.66176	0.563178	-1.80671
GLIA 729 CSF 1	Validation	Non-Cancer	Not Applicable	Non-Cancer	11889427	0	0	0	0.0152869	-2.70891	-0.704718	0.728157	2.38367	-0.0813446	1.90728	0.555606	1.81215	2.5975	0.784814	0.429993	1.73782	-0.00369926	-0.354345	0.0525566	0.419501	0.26829	-0.251542	-0.348984	0.151099	-1.04556	2.08194	-0.9666	-0.132414	2.51776	1.29557	-2.04288	-1.87835	-1.43624	-0.962871	-0.928253	-0.183004	-0.78208	-0.115305	-0.446736	-2.37799	-3.18325	-0.0277098	-1.03606
GLIA 518 CSF 1	Train	GBM	Not Applicable	Negative	8145268	1	0	1	0.350553	-1.58856	-1.07978	-1.10947	0.381393	-1.37345	1.48618	-0.660174	0.650191	1.02734	2.20514	0.844889	0.928845	3.91142	2.38573	2.2732	1.15276	-0.148638	-1.00492	-1.45701	-2.17056	0.0511158	1.97796	1.56987	1.50126	0.2596	0.866695	-2.07734	-2.01337	-1.82688	-1.78623	-1.08405	0.156712	0.429182	0.496716	-0.40764	0.518907	-0.645122	0.654507	-1.41582
GLIA 500 CSF 1	Train	Non-Cancer	Not Applicable	Non-Cancer	11416625	0	0	0	0.0111224	-0.793114	1.1433	0.0465223	0.0603123	-0.574066	0.307351	0.123243	-0.0183962	2.50166	0.686502	0.718251	-1.24423	0.179086	-2.25444	0.232475	0.165955	0.430917	0.110036	1.00555	1.05434	1.42745	0.378338	-0.839734	0.500692	3.6911	-0.114932	-0.68778	-0.157402	-0.35594	-0.982042	-1.25857	1.56182	0.264857	-1.15201	-1.34514	-0.634245	0.525037	0.0847788	-0.253822
GLIA 470 CSF 1	Validation	Metastasic	Yes	No Available Cytology	16648955	1	0	1	0.746208	-0.71123	-4.30426	-1.24389	-0.942194	-0.304497	-1.44635	1.7719	-3.89039	4.09225	-0.575227	-0.373852	-1.16736	-3.93851	-8.00199	1.78709	-1.62898	0.653599	0.540005	4.34833	-0.146649	-0.594639	2.25111	3.26684	-0.206823	1.02912	-1.05366	6.67167	0.151805	-1.28217	1.9562	3.09312	5.19497	4.23965	0.43906	-0.906558	0.361136	0.244319	0.950194	-0.317888
GLIA 458 CSF 1	Validation	MEDULLOBLASTOMA	Not Applicable	No Available Cytology	8605898	0	0	0	0.221516	1.17187	1.72874	0.293519	1.37903	-1.66138	2.00874	0.353724	0.292378	0.814897	-0.863435	4.66744	2.28681	0.826221	-3.32371	0.233745	-1.84032	-0.283581	-1.80109	1.9475	0.758194	-0.326473	3.61923	3.52713	2.7612	2.15459	-2.5012	2.7745	-1.48568	-3.05963	0.0723044	-0.475917	1.37125	0.0522312	-1.90029	-5.13512	-2.90465	-2.01016	-0.0150315	-2.29635
GLIA 599 CSF 1	Validation	GBM	Not Applicable	Negative	7279723	0	0	0	0.0479328	-0.478223	0.288616	0.148436	0.43532	-0.23899	0.173764	-0.187437	0.10317	3.53449	0.713843	0.80874	-0.980756	-0.707864	-2.80709	-1.63135	0.871976	2.15743	-0.177578	0.82348	0.122198	-1.50965	2.71388	-2.98169	1.45589	2.07248	0.963193	-0.233648	-1.34137	-0.354759	-0.843189	0.0251929	-0.0722759	-0.264835	-0.22547	-1.27885	-0.692977	1.52075	0.488058	-1.37662
GLIA 733 CSF 1	Validation	Non-Cancer	Not Applicable	Non-Cancer	13119781	0	0	0	0.0388671	-2.28879	1.50203	1.16441	2.4782	-0.606159	2.36338	2.16227	2.54093	1.99329	1.97	0.900077	2.30332	0.0182264	-0.99761	0.111661	0.017591	1.21514	-1.64291	-0.589312	1.0599	-0.351434	0.704176	-0.919065	0.765292	3.31567	1.66658	-0.750755	-3.35095	-2.84148	-2.34529	-2.0073	-0.13963	0.180996	-0.420696	-1.49384	-2.5429	-4.10828	0.134646	-2.20143
GLIA 777 CSF 1	Validation	Non-Cancer	Not Applicable	Non-Cancer	7045832	1	0	1	0.447508	-2.14207	2.01302	1.44904	1.37504	-1.32896	1.29623	-2.42566	0.696058	3.3488	2.5633	1.17685	2.63451	-0.735747	-0.888159	0.026006	1.04175	-0.143594	-0.668073	-1.06721	-0.651362	-1.12635	2.39057	0.0846793	1.10762	2.22796	-0.503689	-2.1615	-1.31306	-3.18408	-2.35351	-0.77289	-0.784762	0.707962	0.24542	-0.463591	-3.02136	-1.71633	1.32492	-2.10299
GLIA 776 CSF 1	Validation	Non-Cancer	Not Applicable	Non-Cancer	13968166	0	0	0	0.0906233	-2.18129	2.60821	0.983189	2.78037	-1.08513	2.03706	-0.130643	0.831633	1.93803	2.38852	1.19689	2.18189	-1.94225	-3.71748	-0.450336	-0.385817	0.56103	-0.34126	0.404059	0.287234	-0.77723	1.27078	1.49222	0.431913	2.87894	1.12852	2.17258	-2.47651	-2.84558	-1.44953	-1.22329	0.711129	0.105695	-0.650755	-1.48187	-1.51674	-4.72128	0.00163305	-1.95995
CGLIA 315 CSF1	Train	Metastasic	Yes	Negative	10581694	0	0	0	0.0662535	-2.24546	0.788261	0.109926	1.65577	-0.162213	3.81329	0.340385	3.35177	2.75784	3.3091	1.40362	2.9321	-1.41476	-1.41593	-1.62853	-0.0538784	1.01547	-0.795717	-1.16527	0.236503	-1.10992	1.37456	-0.204624	1.08989	2.211	0.335021	-1.59528	-3.16342	-2.78135	-1.63012	-0.921707	0.0524842	0.458395	-0.106331	-2.05913	-3.87058	-5.10199	0.446033	-1.46903
CGLI 97 CSF	Validation	GBM	Not Applicable	No Available Cytology	22157729	1	1	1	0.999958	-2.86464	31.2507	14.5532	-1.7668	-3.50169	-4.03089	13.2483	-2.17311	3.49649	-23.5576	3.42316	-7.2876	0.841067	-7.21334	19.5896	10.0296	1.97056	7.58348	4.23426	-13.4264	-2.69168	14.5459	9.38853	6.15937	-21.3274	-24.5412	-6.57933	-3.6603	-4.41018	2.83545	-8.3903	-14.657	-8.01802	7.01004	4.96006	1.05028	15.0374	-1.06671	6.26354
GLIA 745 CSF 1	Validation	Non-Cancer	Not Applicable	Non-Cancer	12342851	0	0	0	0.108743	-2.25394	0.639405	0.767969	3.46017	-1.08838	2.19219	0.83077	1.54359	2.58688	0.827976	1.05105	2.57362	1.10624	-0.647528	-0.720435	0.680152	1.27099	-0.462908	-1.75457	-1.08773	1.0876	1.74802	-0.0875688	-0.445488	2.79562	1.22605	-2.44326	-2.14107	-1.67933	-1.92213	-1.00327	0.504022	-0.126815	-0.676273	-1.16662	-3.25957	-3.90928	0.888221	-1.82051
GLIA 737 CSF 1	Validation	Non-Cancer	Not Applicable	Non-Cancer	8826346	0	0	0	0.0110376	-2.22654	0.213026	-0.276974	1.46411	-0.92771	2.15998	1.29893	2.18817	1.72903	1.76777	0.287316	1.83633	-1.48145	0.195897	0.92711	0.052268	1.12021	0.255013	-0.269384	0.133337	-0.0432215	2.09373	0.566768	-0.970029	2.66032	0.511259	-2.527	-2.02671	-1.19784	-1.24892	-1.76708	1.67358	-0.284232	0.708352	-1.91539	-0.834236	-3.64735	0.446327	-1.25875
GLIA 541 CSF 1	Train	Non-Cancer	Not Applicable	Non-Cancer	10437793	0	0	0	0.102506	-1.68179	1.69035	1.33229	0.384482	-1.58248	-0.610427	1.53567	0.308231	1.84766	2.48124	0.524789	0.64361	1.75681	-0.430758	1.12393	0.510849	0.132534	-0.9336	-0.16134	0.582889	0.0895818	1.38259	0.168549	0.856519	2.30234	-0.992811	-0.206507	-0.137779	-2.96705	-0.144435	-1.95054	1.62721	1.45497	-0.358813	-0.931547	-2.41862	0.485408	-0.42261	-2.0164
GLIA 459 CSF 1	Validation	MEDULLOBLASTOMA	Not Applicable	No Available Cytology	10861099	1	1	1	0.999958	-2.40505	-0.070933	16.2201	0.297656	-0.505993	1.0859	0.606887	0.676641	2.16747	0.751636	2.42625	1.62474	21.7747	24.8938	-18.1961	-19.8458	3.97345	-1.01609	-15.5443	-20.5578	-7.10461	-0.451303	0.0217658	0.0369799	2.59512	-1.62091	0.610539	-3.25741	-4.15307	11.2213	21.2281	1.98013	0.0740714	-3.27924	-5.88761	-1.97117	-3.60933	-0.315869	-1.36035
GLIA 608 CSF 1	Validation	GBM	Not Applicable	Negative	11853975	0	0	0	0.00845745	-0.666176	-1.16497	0.303208	0.797689	-0.87377	-0.559786	-0.716788	-0.386415	-0.270458	1.33019	0.811512	0.603098	-0.822148	-3.60385	1.25799	0.126187	1.82856	1.12903	3.0221	0.10756	-0.450218	2.59335	-0.0310083	0.29587	0.0665957	-0.625031	3.00262	-1.3783	-0.743658	0.453165	-0.795657	1.14215	1.29887	-1.18636	-0.822257	-0.973624	-0.561883	0.00548874	-0.368871
GLIA 675 CSF 1	Validation	Metastasic	No	Indeterminant	11683525	1	1	1	0.999958	-0.940986	21.8281	-0.904304	1.61529	-9.14544	30.8379	-14.0631	-2.69818	1.12271	-0.57609	-7.04052	9.26575	3.15018	-6.81834	-17.7582	14.2058	23.4252	-11.705	19.7492	3.24504	-4.97894	4.72009	8.1655	-6.64203	-20.3376	-7.09617	-15.7861	-7.93233	-5.77258	-7.41538	1.18796	5.76681	-7.71337	0.362968	2.68306	16.3132	35.2672	-4.03665	0.481397
GLIA 766 CSF 1	Validation	GBM	Not Applicable	No Available Cytology	18420536	1	1	1	0.999958	12.8411	22.0941	11.0793	16.615	11.3249	16.0726	9.0395	11.1799	-39.3169	-20.82	10.4631	11.9856	5.04428	4.81458	14.5718	23.9566	12.6556	9.32657	6.91603	-5.6853	-46.5473	1.21797	9.24316	-36.7412	-42.868	-1.44269	-49.512	1.58529	3.5077	0.785817	1.68047	-37.6959	-1.08881	4.91869	2.93688	-33.7336	12.5568	-7.57011	10.2672
CGLIA 321 CSF1	Train	Metastasic	Yes	Positive	15737915	1	1	1	0.999958	-46.825	60.6083	-18.2067	-4.95479	-34.0666	96.3919	-17.7904	-20.4795	16.0908	35.6205	-2.08127	-53.2439	-30.584	-64.6	-10.7363	96.9143	12.9948	16.4309	-20.156	-19.9	9.74382	-43.9744	-3.7871	27.2769	15.8784	-22.9052	20.1559	9.99791	25.9877	-31.7224	3.45897	9.06632	-24.4132	-16.5629	-4.24731	10.1853	96.9153	3.58636	-20.0924
GLIA 528 CSF 1	Train	LYMPHOMA	Not Applicable	Negative	11086023	0	0	0	0.123588	-3.24309	1.66937	1.24631	2.42808	-0.376857	2.46823	0.147247	2.91249	3.13913	2.56036	1.01406	3.01279	-0.313994	-1.27895	-0.483453	1.21166	1.76431	-0.843948	-0.1425	1.49373	0.891701	1.15572	-0.2615	0.878125	3.65729	3.03202	-0.18493	-3.55757	-3.24313	-2.77231	-2.32069	-0.368361	1.0185	-2.3119	-3.82435	-1.39914	-3.32556	0.163131	-3.24065
GLIA 705 CSF 1	Validation	Metastasic	Yes	Positive	11751136	1	1	1	0.999958	-5.01337	179.567	-21.1195	-8.30782	16.3497	26.3064	-10.2447	-30.6464	33.9841	58.5898	-9.25156	1.64326	13.8842	-12.4072	-4.86607	-9.57636	13.5386	9.30713	-8.40159	-33.9556	-23.3047	-34.3617	-5.20949	-2.89102	-3.70821	-33.1616	5.7351	8.39105	-22.499	-32.4038	-0.809809	-20.3006	-22.7829	-8.29219	2.10662	11.2431	19.8672	1.05163	-9.21138
GLIA 423 CSF 1	Validation	MEDULLOBLASTOMA	Not Applicable	No Available Cytology	12395304	1	0	1	0.999958	7.71705	10.895	0.845517	0.470516	-0.936531	-0.750107	-0.273048	-1.08867	11.6858	20.0157	-0.871832	-0.661185	19.7452	20.1964	-0.442467	-0.0264326	-0.0763141	-0.495599	-14.5375	-14.7247	-11.4315	-16.5702	0.977061	2.28328	-2.07822	0.857027	-0.0440116	-6.11215	-10.3695	-0.21798	-1.22263	6.47148	10.0217	-0.379592	-0.641006	0.157592	0.521531	-3.19283	-9.62666
GLIA 565 CSF 1	Train	LYMPHOMA	Not Applicable	Negative	10974010	1	0	1	0.546429	-2.19469	-1.72248	1.78516	0.761927	-2.46774	-3.58845	2.0855	1.98276	0.406476	-1.32103	0.569167	-1.5712	-1.36404	-3.30838	-0.380185	2.08346	0.719822	-1.38045	5.9858	1.52196	-2.26316	-0.176407	1.30462	-0.150864	3.1087	0.135325	2.10663	1.51959	1.24141	-0.581981	-1.1911	1.39814	2.14308	0.258339	-1.8091	-3.49991	2.54203	0.844789	-1.73646
GLIA 712 CSF 1	Validation	Metastasic	Yes	Negative	9703902	1	0	1	0.999958	-2.54043	17.2229	-11.6161	-12.0887	1.26468	2.32746	-0.268701	0.867641	-9.77787	-28.265	-8.08283	-9.2475	-11.7059	-16.0853	-8.84	89.4292	49.9705	33.71	4.46333	-8.95938	1.03435	3.01409	9.00323	-5.50112	0.754579	-11.9513	-29.822	-5.83333	-7.6394	-6.86835	-6.69428	-3.39967	0.190176	-3.27413	-4.96046	1.09122	2.29697	3.89863	7.33967
GLIA 457 CSF 1	Validation	MEDULLOBLASTOMA	Not Applicable	No Available Cytology	13598633	1	1	1	0.999958	-39.2007	21.7329	-2.8014	-3.7337	28.9828	14.1098	-49.6068	-47.3083	1.21375	-0.631005	31.7724	-34.2131	34.0179	66.563	4.11321	6.69185	58.7183	4.46356	-17.1431	-19.0609	3.19485	9.2781	10.2187	13.4724	26.1898	17.4415	-15.8263	-25.7157	-32.1526	-19.7988	5.58325	4.46934	3.26685	7.92312	10.8889	-0.414488	-9.55956	-2.01439	-2.88652
GLIA 703 CSF 1	Validation	Metastasic	No	Positive	10601357	1	1	1	0.999958	-40.1245	50.9402	24.0228	-10.3342	-30.9628	-6.03111	-47.5284	-49.6645	98.1797	-48.2316	-23.6956	-19.5451	54.4655	15.594	-37.9985	118.094	160.234	-17.993	56.4129	-18.5959	20.5242	-15.9292	32.8011	-44.665	1.72072	25.1991	-66.4086	-0.497442	-1.21219	-3.88318	-1.35388	-0.938613	6.9616	10.8874	-15.0858	6.01948	52.1116	-0.530474	12.1281
GLIA 451 CSF 1	Validation	MEDULLOBLASTOMA	Not Applicable	No Available Cytology	17784893	1	1	1	0.999958	-15.1863	-20.2396	-15.2683	-20.437	-29.8972	-20.244	-19.2415	-21.8186	27.8907	60.4631	36.1218	36.9306	47.7677	52.1572	-17.6108	-25.0737	130.022	-59.4521	-16.8853	-17.5796	-14.0765	-13.6552	-7.73118	-12.2714	40.1882	-14.5693	-10.8772	-8.05235	-10.3206	-11.0082	-4.64157	26.6326	28.6039	-3.29129	-6.25955	-9.01336	-11.64	38.9796	23.4142
[truncated: 5 more columns]
