# Supplementary material for: Seq-ing the SINEs of central nervous system tumors in cerebrospinal fluid
Source: Cell Rep Med. 2023 Aug 7;4(8):101148. doi: 10.1016/j.xcrm.2023.101148 (PMC10439243; doi:10.1016/j.xcrm.2023.101148)
Supplement: Table S4. Real-CSF calls for matched plasma samples, related to STAR Methods [file mmc5.xlsx]

## Sheet: Sheet1
Supplementary Table S4: Real-CSF Calls For Matched Plasma Samples
Name	Cohort Simple	Real-CSF call (CSF)	Real-CSF (but in plasma)	GAS call	Focal	# of Reads	GAS	HER2 Z score	MDM4	EGFR Z score	CDK4 Zscore
MRC-18A-4915	Normal	N/A	1	1	1	5865967	0.999708	-5.63193	-2.16849	-17.3042	-7.62586
NL PLSA 2177	Normal	N/A	1	1	1	19661006	0.732021	-0.634775	3.1987	12.4647	1.40946
8167	GBM	1	1	1	0	10320066	0.582776	-2.30511	0.168604	0.637756	-1.11474
GLIA 420 PLS 1	MED	1	1	1	0	11479632	0.62515	-0.284191	0.252708	1.70881	1.46117
GLIA 491 PLS 1	MED	1	1	1	0	9724943	0.32424	-2.73858	-2.84849	-1.69809	-1.59042
GLIA 515 PLS 1	GBM	1	1	1	0	11671610	0.831829	-2.95386	-1.72437	-3.86879	0.661861
GLIA 519 PLS 1	GBM	1	1	1	0	13037858	0.933855	-1.11185	-2.06715	-2.25048	1.83369
7990	MED	1	0	0	0	16375134	0.0141248	0.192542	-0.433592	-2.40859	4.36954
8022	MED	1	0	0	0	5446527	0.00620265	0.740425	-0.739023	-0.824457	1.13865
8045	MED	1	0	0	0	9279376	0.00353606	-0.689753	-0.521818	0.158257	2.14306
GLIA 547 PLS 1	GBM	N/A	1	1	0	12911114	0.2858	-2.45357	-4.92073	-0.886438	1.34005
4094	GBM	N/A	0	0	0	10804270	0.0119385	-3.21486	-0.597846	-1.82624	-3.01948
7641	GBM	N/A	0	0	0	9873751	0.00521561	-3.41602	-1.45592	-1.80045	-1.27136
7674	GBM	N/A	0	0	0	6822485	0.021294	-0.798751	-1.97314	0.216689	-0.811648
7779	GBM	N/A	0	0	0	22018350	0.071126	-1.59378	-1.2089	1.55539	-0.0279821
7796	GBM	N/A	0	0	0	10767122	0.00979377	-0.821279	-1.35344	-1.90735	1.87956
7815	GBM	N/A	0	0	0	8095761	0.0343871	-3.01967	-4.60393	-1.68732	-0.82629
7817	GBM	N/A	0	0	0	7074871	0.156614	-1.01123	-0.928038	-1.70912	0.0936577
7819	GBM	N/A	0	0	0	7520467	0.0223156	0.128646	-1.78659	1.52411	0.344142
7829	GBM	N/A	0	0	0	14475438	0.0381093	-1.50308	-2.51748	-3.67058	-0.12149
7833	GBM	N/A	0	0	0	6449238	0.0397554	-1.63603	-0.57921	-1.34012	-2.15858
7837	GBM	N/A	0	0	0	11056742	0.0176929	-0.337555	-1.91366	-4.56127	-1.5377
7850	GBM	N/A	0	0	0	10094102	0.017401	-0.708347	-2.23829	-1.68819	0.817278
7853	GBM	N/A	0	0	0	7734965	0.0130806	-1.11299	1.66486	1.15983	1.37824
7860	GBM	N/A	0	0	0	10712875	0.0229842	-0.888688	0.0865416	-2.08652	-1.74107
7860	GBM	N/A	0	0	0	10607137	0.0105217	1.23657	-1.99502	-1.17557	-1.83948
7874	GBM	N/A	0	0	0	9875662	0.0125538	-3.45039	-0.257506	-2.42957	-1.46081
7884	GBM	N/A	0	0	0	5420006	0.0630764	-1.21263	0.409924	1.48765	-0.269329
7921	GBM	N/A	0	0	0	11903860	0.0247756	0.115507	-0.341648	-0.953862	0.175753
7921	GBM	N/A	0	0	0	8745158	0.0114884	-1.81711	-0.378018	-2.40563	-0.445288
7952	GBM	N/A	0	0	0	10880638	0.0173049	-1.88793	-4.8075	-2.52337	1.36349
8093	MED	1	0	0	0	10533426	0.0258615	-1.32997	-2.6588	-4.48634	0.287728
7983	GBM	N/A	0	0	0	9379007	0.00338328	-2.37715	-1.57487	-4.59154	-2.3344
8271	GBM	1	0	0	0	12919399	0.0361447	-3.56216	-5.78626	-3.78641	-1.68324
8271	GBM	1	0	0	0	11348784	0.025697	0.333024	0.524567	-3.41658	-0.486542
8292	MED	1	0	0	0	11859672	0.00680998	0.685784	1.63571	-3.47207	-0.593538
8664	GBM	1	0	0	0	12424961	0.0840567	0.572262	1.78809	-2.41405	0.36233
8076	MED	N/A	0	0	0	11216691	0.0128257	0.144716	-0.857811	0.220772	2.54499
8791	GBM	1	0	0	0	10645420	0.110148	-2.62227	0.442585	-3.85453	0.464672
8808	MED	1	0	0	0	9196548	0.0258031	-2.12059	0.899737	-4.28839	0.992673
8946	GBM	1	0	0	0	11330040	0.0453766	-0.898444	0.368691	-3.48783	4.54381
CGLIA 313 PLS 1	GBM	1	0	0	0	8989962	0.0483854	-1.92559	1.8562	1.85427	-0.585225
GLIA 427 PLS 1	MED	1	0	0	0	7714314	0.0919857	-2.33356	-1.30195	2.27762	1.17384
GLIA 518 PLS 1	GBM	1	0	0	0	12501878	0.134709	-1.2875	-0.969073	-1.65808	-1.38903
GLIA 525 PLS 1	GBM	1	0	0	0	13627265	0.0410016	-0.418584	-0.744874	0.780776	-0.0493973
8429	MED	N/A	0	0	0	14338758	0.00843198	1.44854	1.44683	0.299193	3.40205
GLIA 539 PLS 1	LYM	1	0	0	0	13103683	0.0413394	-2.78105	-1.46565	-0.780935	3.59574
GLIA 550 PLS 1	GBM	1	0	0	0	15821955	0.113368	-0.687444	-0.449545	2.32301	0.732513
GLIA 565 PLS 1	LYM	1	0	0	0	10229385	0.0386128	-2.69106	-1.59342	0.117121	-0.105816
8796	GBM	0	1	1	0	8214037	0.55947	-1.52622	-0.776671	-1.69213	0.290503
GLIA 516 PLS 1	GBM	0	1	1	0	10935872	0.795118	-3.10414	-2.56091	-2.18085	-0.0723051
8963	GBM	N/A	0	0	0	18904629	0.00582204	-2.28774	-0.0397529	1.0442	2.26684
CGLI 168 PLS 1	GBM	N/A	0	0	0	8825057	0.00709124	-2.20955	-2.13297	1.28327	0.162101
GLIA 530 PLS 1	LYM	0	1	1	0	10988172	0.257019	0.0245625	-0.485084	-0.516546	-1.22128
7969	MED	0	0	0	0	14054443	0.0174596	-3.74805	-2.05022	-2.59106	-2.50716
CGLIA 323 PLS 1	GBM	N/A	0	0	0	11458602	0.0265696	-1.93802	0.434872	-0.50135	-0.456494
8004	GBM	0	0	0	0	7071173	0.0922792	0.36624	1.16193	-0.688437	1.01069
GLIA 433 PLS 1	GBM	N/A	0	0	0	12075736	0.0887101	-3.60524	-2.9121	0.790383	-0.777496
GLIA 435 PLS 1	MED	N/A	0	0	0	8588684	0.0356201	-0.784428	-1.10737	1.89495	1.2931
8097	GBM	0	0	0	0	13688252	0.00217204	-0.434118	0.62308	-4.62218	-3.64754
8104	MED	0	0	0	0	8927241	0.0199186	-1.4865	-0.776719	-0.0454044	1.94685
8130	MED	0	0	0	0	9676404	0.00988575	-0.820268	1.1379	-4.39313	0.26038
8630	GBM	0	0	0	0	7558985	0.0594634	3.06901	1.92778	-1.58538	-3.98704
CGLIA 315 PLS 1	GBM	0	0	0	0	9667918	0.0436616	-3.06304	-1.44172	-2.66282	0.677579
GLIA 528 PLS 1	LYM	0	0	0	0	12182638	0.0926403	-3.14859	-1.89905	-1.95631	-3.18771
GLIA 555 PLS 1	GBM	N/A	0	0	0	10107386	0.0996135	-3.70657	-3.96876	-0.670448	-0.717586
GLIA 545 PLS 1	GBM	0	0	0	0	14884232	0.0439732	-3.47389	-1.52062	-0.657455	-1.22261
MRC-18A-1662	Normal	N/A	0	0	0	6476874	0.0496011	-3.17852	-0.922394	0.968714	-2.80545
MRC-18A-1720	Normal	N/A	0	0	0	11081596	0.0408063	-1.69326	-0.363035	2.09288	-0.855638
MRC-18A-1823	Normal	N/A	0	0	0	9578693	0.0503238	-0.592145	0.00366801	0.966758	-2.92256
MRC-18A-1826	Normal	N/A	0	0	0	8711544	0.010237	-1.1533	-2.32412	0.963841	-2.03015
MRC-18A-2096	Normal	N/A	0	0	0	8095588	0.0834368	-2.77342	0.168566	-2.66654	-0.838714
MRC-18A-2106	Normal	N/A	0	0	0	7608776	0.0165076	-1.27924	1.87785	0.0315846	-3.77056
MRC-18A-2111	Normal	N/A	0	0	0	9228409	0.00715765	-2.5158	-1.05314	-3.23561	-1.31342
MRC-18A-2114	Normal	N/A	0	0	0	8278987	0.0150261	-3.03181	-1.83194	-0.304867	-3.07484
MRC-18A-2636	Normal	N/A	0	0	0	17096232	0.159279	-0.467211	1.69543	-3.91272	-1.57103
MRC-18A-3013	Normal	N/A	0	0	0	9907509	0.00588724	-0.787742	1.00284	-1.50041	-1.86414
MRC-18A-3566	Normal	N/A	0	0	0	14883640	0.0395593	-2.77749	0.575637	-0.250303	-1.56819
MRC-18A-3568	Normal	N/A	0	0	0	15060301	0.0212655	-2.00859	-1.46714	-1.82075	-2.0617
MRC-18A-3571	Normal	N/A	0	0	0	12955958	0.00496356	0.107936	-0.630349	0.0661228	-1.34882
MRC-18A-3572	Normal	N/A	0	0	0	10337385	0.00220372	-0.763364	-3.53396	-1.96951	1.13406
MRC-18A-3573	Normal	N/A	0	0	0	9707977	0.0868396	-0.956627	0.637172	-0.832557	-0.619814
MRC-18A-3574	Normal	N/A	0	0	0	7064846	0.00274995	-2.59699	-1.14983	-1.01817	-2.8372
MRC-18A-3575	Normal	N/A	0	0	0	4464037	0.0128352	-0.441636	-1.44801	-1.75568	-2.05299
MRC-18A-3575	Normal	N/A	0	0	0	6349061	0.00333819	-1.03445	-0.59438	-1.63172	-0.639425
MRC-18A-3576	Normal	N/A	0	0	0	6811019	0.00521357	-1.05662	-0.039759	-1.50971	0.142972
MRC-18A-3577	Normal	N/A	0	0	0	8186651	0.0126126	-1.71165	1.91388	0.682985	-0.273256
MRC-18A-3579	Normal	N/A	0	0	0	12359713	0.00169783	-0.762273	0.649775	0.329907	2.24417
MRC-18A-3580	Normal	N/A	0	0	0	6857244	0.00858826	-2.43577	0.463402	0.0788815	0.169327
MRC-18A-3581	Normal	N/A	0	0	0	9187965	0.0112595	0.955538	-0.503155	-1.56485	-1.44429
MRC-18A-3592	Normal	N/A	0	0	0	10281566	0.0220888	-2.32913	1.20475	-1.41796	-1.14147
MRC-18A-3593	Normal	N/A	0	0	0	6462174	0.00166881	-1.75994	-1.26072	0.391794	-1.43499
MRC-18A-3594	Normal	N/A	0	0	0	7391721	0.0451584	-0.472144	2.79625	1.38401	-1.68935
MRC-18A-3595	Normal	N/A	0	0	0	7870503	0.00270748	0.827748	0.901525	0.581594	-1.17884
MRC-18A-3596	Normal	N/A	0	0	0	3983267	0.0249475	-1.00331	-0.380421	-1.82295	-2.15072
MRC-18A-3597	Normal	N/A	0	0	0	9674089	0.00482823	-1.00845	-3.08805	-1.03816	-1.49829
MRC-18A-3598	Normal	N/A	0	0	0	9681226	0.00248488	1.73101	-2.40588	-0.636815	-0.67649
MRC-18A-3599	Normal	N/A	0	0	0	8587660	0.00323828	1.0838	-2.40273	-1.40697	-2.06689
MRC-18A-3600	Normal	N/A	0	0	0	12202249	0.0109459	-0.381802	0.51596	-0.781321	2.01916
MRC-18A-3601	Normal	N/A	0	0	0	7774697	0.0104863	1.16832	-1.26036	-4.6237	-3.92212
MRC-18A-3724	Normal	N/A	0	0	0	7023041	0.00820742	0.965392	-0.156496	-0.902552	-2.36881
MRC-18A-3782	Normal	N/A	0	0	0	29589790	0.0181198	-2.47543	0.0379937	-2.76271	-6.63725
MRC-18A-3922	Normal	N/A	0	0	0	9526343	0.00535787	-0.313605	1.13144	1.11937	-4.43408
MRC-18A-3938	Normal	N/A	0	0	0	11162050	0.0605478	-2.79353	0.833847	-1.0464	-4.22452
MRC-18A-4131	Normal	N/A	0	0	0	6325368	0.00697955	-2.58165	-1.29091	0.0961845	-1.51336
MRC-18A-4149	Normal	N/A	0	0	0	11450359	0.00466319	-2.60965	-1.29356	-2.06128	-1.7638
MRC-18A-4206	Normal	N/A	0	0	0	9152367	0.0280807	-1.83052	0.672967	2.78797	-3.6954
MRC-18A-4325	Normal	N/A	0	0	0	8118363	0.0171621	-0.833487	-0.75388	-2.21464	-3.0246
MRC-18A-4396	Normal	N/A	0	0	0	7628046	0.0156693	-2.63478	0.326431	-1.746	-4.33583
MRC-18A-4472	Normal	N/A	0	0	0	8826997	0.0337397	0.241863	1.54204	-1.66013	-2.68432
MRC-18A-4475	Normal	N/A	0	0	0	12590418	0.0451565	-0.343816	0.393934	-0.63895	-2.59057
MRC-18A-4523	Normal	N/A	0	0	0	5563512	0.0122759	-0.284673	-0.361892	-1.87762	-2.11929
MRC-18A-4593	Normal	N/A	0	0	0	16083659	0.0123587	-0.357134	1.23748	-2.01958	-4.7233
MRC-18A-4615	Normal	N/A	0	0	0	13942192	0.0151787	-0.734032	-1.16517	0.315173	-3.64799
MRC-18A-4709	Normal	N/A	0	0	0	9447625	0.0652802	-1.70455	0.674913	-2.49499	-3.78672
MRC-18A-4833	Normal	N/A	0	0	0	12577276	0.00404006	-0.237564	-0.0582544	-0.641657	-2.94238
MRC-18A-4849	Normal	N/A	0	0	0	8366515	0.00800754	-3.17985	-1.64204	-2.19029	-4.3164
MRC-18A-4915	Normal	N/A	0	0	0	10648439	0.0269752	-1.22923	0.657942	-2.0101	-3.55605
MRC-18A-5150	Normal	N/A	0	0	0	8547716	0.00722005	-0.106389	2.20711	1.77761	-3.05877
MRC-18A-5232	Normal	N/A	0	0	0	9264782	0.00996255	-3.03823	-1.28153	1.36344	-1.8422
MRC-18A-5263	Normal	N/A	0	0	0	8237280	0.0088133	-3.1083	-0.740085	-0.641607	-4.36653
MRC-18A-5489	Normal	N/A	0	0	0	4924241	0.0652723	-0.403165	0.220592	-1.75242	0.963555
MRC-18A-5504	Normal	N/A	0	0	0	7649319	0.00257335	-1.336	0.0729554	0.326223	-4.31927
MRC-18A-5545	Normal	N/A	0	0	0	8096864	0.0241206	-3.0797	0.356107	-1.82179	-4.2448
MRC-18A-5557	Normal	N/A	0	0	0	9705596	0.0114744	-0.746089	-0.441166	-5.32124	-3.94826
MRC-18A-5713	Normal	N/A	0	0	0	15721569	0.010916	-2.50468	-0.628787	-0.0879725	-1.80056
MRC-18A-5714	Normal	N/A	0	0	0	14673338	0.0613893	-0.420867	1.44383	-0.509468	-4.93524
MRC-18A-5742	Normal	N/A	0	0	0	6481710	0.00491382	-3.39767	-0.951211	-2.46151	-0.721313
MRC-18A-5790	Normal	N/A	0	0	0	8420676	0.0654164	-2.23508	-1.75506	-2.13614	-1.92357
MRC-18A-5969	Normal	N/A	0	0	0	9111807	0.0276217	-0.194957	-0.245585	-0.907816	-2.61866
MRC-18A-5973	Normal	N/A	0	0	0	4843985	0.00302076	-3.3831	-1.71026	-4.07555	-5.05422
MRC-18A-5977	Normal	N/A	0	0	0	10784208	0.0112299	-3.05653	-3.70418	1.92361	-2.75158
MRC-18A-6098	Normal	N/A	0	0	0	20061124	0.0323426	-2.33371	0.133109	-1.27999	-6.09837
MRC-18A-6230	Normal	N/A	0	0	0	13797463	0.00825812	-3.57925	0.447746	-2.11853	-1.77647
MRC-18A-6290	Normal	N/A	0	0	0	15520339	0.0338454	-3.40462	-0.0873898	-1.97398	-1.14923
MRC-18A-6393	Normal	N/A	0	0	0	5911294	0.0128139	-0.916942	1.53746	-2.4943	-1.73065
MRC-18A-6742	Normal	N/A	0	0	0	14864855	0.0278451	-3.7315	-1.21921	-1.5863	-2.61086
MRC-18A-6799	Normal	N/A	0	0	0	15392283	0.0067667	0.153141	-0.162641	0.125821	-3.16093
MRC-18A-6852	Normal	N/A	0	0	0	17148817	0.0910108	-4.77854	-1.96371	-1.11906	-4.33796
MRC-18A-6895	Normal	N/A	0	0	0	21320876	0.0383197	-1.83052	2.42139	-0.353185	-4.70189
MRC-18A-6933	Normal	N/A	0	0	0	14171571	0.00369821	-0.735273	1.98898	2.79407	0.0754614
MRC-18A-6960	Normal	N/A	0	0	0	10331479	0.0222452	-0.058138	-1.56463	-0.106017	-2.80187
MRC-18A-6993	Normal	N/A	0	0	0	9822529	0.0270031	-3.37789	-1.03041	-3.9331	-3.44014
MRC-18A-7313	Normal	N/A	0	0	0	15388679	0.00702883	-2.48238	-0.842903	-0.772462	-2.1173
MRC-18A-7425	Normal	N/A	0	0	0	16465313	0.0197686	-2.22595	-0.167316	-1.43342	-3.11449
MRC-18A-7691	Normal	N/A	0	0	0	2981755	0.0389998	-1.30855	-0.0401693	3.60004	-1.13577
MRC-18A-7837-BV	Normal	N/A	0	0	0	6655620	0.0166787	-2.53319	-1.47827	-0.140889	-3.61755
MRC-18A-8824-BV	Normal	N/A	0	0	0	7434412	0.0113767	-0.852705	-0.327195	4.183	-4.63333
MRC-19B-1194	Normal	N/A	0	0	0	6304139	0.00643891	-1.21549	1.43206	-0.638427	-4.53427
MRC-19B-1249	Normal	N/A	0	0	0	3908991	0.0113166	-0.693778	-0.846972	-1.17782	-2.82791
MRC-19B-1396	Normal	N/A	0	0	0	7512582	0.0189042	-2.47436	2.2928	1.30938	-2.91425
MRC-19B-1404	Normal	N/A	0	0	0	6585076	0.0139948	-1.59795	2.39843	-1.98944	-0.607725
MRC-19B-1418	Normal	N/A	0	0	0	9376456	0.00731592	-3.73109	1.42438	-1.80786	-4.60779
MRC-19B-1442	Normal	N/A	0	0	0	8285632	0.00349256	-2.1168	-1.01354	-2.97334	-3.27452
MRC-19B-1547	Normal	N/A	0	0	0	13217583	0.0444306	-2.62174	-0.0267713	0.428703	-0.626773
MRC-19B-1569	Normal	N/A	0	0	0	13092982	0.0654082	-0.92571	1.12641	5.12264	-2.34494
MRC-19B-1696	Normal	N/A	0	0	0	9161724	0.0630659	-1.17491	-0.710141	-3.90889	-1.2206
MRC-19B-1717	Normal	N/A	0	0	0	6758854	0.0045799	-0.406564	2.69119	1.65994	-2.97547
MRC-19B-1738	Normal	N/A	0	0	0	7380546	0.00545128	-1.1339	0.3045	-1.03075	-2.71059
MRC-19B-1743	Normal	N/A	0	0	0	7506815	0.0152003	-0.27349	-2.30714	-0.209472	-2.2857
MRC-19B-1747	Normal	N/A	0	0	0	9961661	0.0351422	-6.58322	-2.32772	-3.67267	-6.62549
MRC-19B-1809	Normal	N/A	0	0	0	8127043	0.00438333	-0.867758	-0.242198	0.0792103	-3.41561
MRC-19B-1973	Normal	N/A	0	0	0	10919363	0.0163677	-3.02199	-1.19985	-3.25958	1.67537
MRC-19B-2040	Normal	N/A	0	0	0	11194409	0.121071	-1.28904	2.04041	-2.27143	0.018722
MRC-19B-2076	Normal	N/A	0	0	0	12487079	0.0106524	-4.26403	0.535105	-2.61408	-4.74591
MRC-19B-2221	Normal	N/A	0	0	0	11363361	0.0654337	-0.976406	0.828278	-1.68712	1.97245
MRC-19B-2226	Normal	N/A	0	0	0	11547351	0.0205211	-0.310348	2.30812	-2.61603	1.28939
MRC-19B-2288	Normal	N/A	0	0	0	17352881	0.0204742	-0.261057	-0.281889	-0.789961	-0.348399
MRC-19B-2289	Normal	N/A	0	0	0	7487453	0.0653293	-2.47841	-2.34817	-1.51343	1.38376
MRC-19B-2290	Normal	N/A	0	0	0	9676588	0.112007	-6.76103	-1.40649	-7.75907	-2.72349
MRC-19B-2291	Normal	N/A	0	0	0	6343878	0.0957042	-2.09358	0.537624	-3.27472	-0.623481
MRC-19B-2292	Normal	N/A	0	0	0	14667507	0.0860201	-4.311	-2.26486	-6.75246	-0.321765
MRC-19B-2293	Normal	N/A	0	0	0	9207832	0.0406654	-3.71044	-3.40241	-6.4634	-3.33281
MRC-19B-2294	Normal	N/A	0	0	0	7717431	0.00622325	-1.16715	1.79612	-3.74894	-1.93272
MRC-19B-2295	Normal	N/A	0	0	0	10601231	0.0314565	-3.36484	-2.16419	-2.09919	-3.72185
MRC-19B-2297	Normal	N/A	0	0	0	8645119	0.0102814	-3.7728	0.349061	-3.51308	-0.394502
MRC-19B-2616	Normal	N/A	0	0	0	3578955	0.00616116	-1.36491	-0.322109	2.64657	-2.17739
MRC-19B-2700	Normal	N/A	0	0	0	9187648	0.00158644	-3.80859	0.133018	-2.3237	-3.72941
MRC-19B-2701	Normal	N/A	0	0	0	7305456	0.00504885	-1.29105	3.51039	-0.433417	-2.89584
NL PLSA 2129	Normal	N/A	0	0	0	9345234	0.00746635	-0.783177	0.303702	-0.057263	-0.993414
NL PLSA 2130	Normal	N/A	0	0	0	9321251	0.0143332	-0.0305849	-2.8848	2.32735	-0.0751272
NL PLSA 2131	Normal	N/A	0	0	0	8661629	0.0107264	-1.59249	0.364665	0.113245	0.366192
NL PLSA 2132	Normal	N/A	0	0	0	8774342	0.0136939	0.145049	2.53911	1.58449	2.98989
NL PLSA 2133	Normal	N/A	0	0	0	8242125	0.0138514	-0.715081	0.636335	1.92703	0.99463
NL PLSA 2134	Normal	N/A	0	0	0	6103271	0.00969427	-2.21882	-1.65197	-0.380042	-1.60678
NL PLSA 2135	Normal	N/A	0	0	0	11202227	0.00949438	0.427133	0.330294	-2.41078	0.591939
NL PLSA 2136	Normal	N/A	0	0	0	14251580	0.0241338	-0.352732	-1.53501	-3.33306	1.72787
NL PLSA 2137	Normal	N/A	0	0	0	14424046	0.0750685	-0.375068	2.67731	-0.857413	2.44129
NL PLSA 2138	Normal	N/A	0	0	0	14331914	0.0108682	1.09491	4.78994	1.97929	-1.79444
NL PLSA 2139	Normal	N/A	0	0	0	11135067	0.00210536	1.19775	0.534498	3.12951	-0.465022
NL PLSA 2142	Normal	N/A	0	0	0	13471887	0.0178624	-1.61385	0.898709	-0.406053	-1.04529
NL PLSA 2143	Normal	N/A	0	0	0	13831252	0.0134417	0.211526	2.37203	-1.13519	1.62896
NL PLSA 2144	Normal	N/A	0	0	0	13627251	0.015285	0.0139551	2.92189	0.186008	0.314338
NL PLSA 2145	Normal	N/A	0	0	0	12370967	0.00455463	0.958698	2.99416	1.8631	1.52853
NL PLSA 2146	Normal	N/A	0	0	0	14745505	0.00733797	-0.255705	-1.73223	1.7425	1.78839
NL PLSA 2147	Normal	N/A	0	0	0	13004959	0.0126451	2.20029	-1.97425	-1.61464	0.662886
NL PLSA 2148	Normal	N/A	0	0	0	8629084	0.00517787	0.554645	-3.43399	-0.468775	-0.168368
NL PLSA 2149	Normal	N/A	0	0	0	16163599	0.0270078	-1.45976	-3.64814	0.751158	-0.622896
NL PLSA 2150	Normal	N/A	0	0	0	11211357	0.0325073	-0.144375	-0.709417	1.06289	2.5949
NL PLSA 2151	Normal	N/A	0	0	0	11069121	0.0196494	0.452495	-2.82601	-2.25701	-1.35538
NL PLSA 2152	Normal	N/A	0	0	0	10236488	0.0462202	-1.53028	1.89933	2.45115	1.11162
NL PLSA 2153	Normal	N/A	0	0	0	4703259	0.0119558	-3.22344	-1.12725	-2.25973	-1.94017
NL PLSA 2154	Normal	N/A	0	0	0	7853819	0.013043	0.231247	2.25227	0.50787	-0.237813
NL PLSA 2155	Normal	N/A	0	0	0	12638094	0.0137261	-1.32347	-0.842872	-1.90374	-0.285309
NL PLSA 2156	Normal	N/A	0	0	0	11222471	0.0159513	-0.780086	1.69121	-1.56619	0.985621
NL PLSA 2157	Normal	N/A	0	0	0	10658657	0.0145622	-1.99124	-0.852233	1.45288	-1.74446
NL PLSA 2158	Normal	N/A	0	0	0	11709130	0.0148071	0.697705	-1.24203	-1.1697	0.101228
NL PLSA 2159	Normal	N/A	0	0	0	13943537	0.00433874	-1.16312	-0.946823	-1.82533	0.648684
NL PLSA 2160	Normal	N/A	0	0	0	11151641	0.0105277	-0.336292	-0.070485	2.90436	1.34241
NL PLSA 2161	Normal	N/A	0	0	0	14127249	0.00862797	-1.30346	2.20649	-1.05368	-0.40322
NL PLSA 2162	Normal	N/A	0	0	0	10452436	0.0138734	-1.63761	1.79916	-2.00079	0.817285
NL PLSA 2163	Normal	N/A	0	0	0	11363777	0.0046109	-0.813309	-2.19333	-1.80409	0.367447
NL PLSA 2165	Normal	N/A	0	0	0	8803540	0.033988	-0.283238	-0.447779	1.02466	0.0993054
NL PLSA 2166	Normal	N/A	0	0	0	9494875	0.0135216	-3.1822	-0.764343	-0.58164	-2.31842
NL PLSA 2167	Normal	N/A	0	0	0	10493247	0.0163849	-3.12891	0.367373	1.14271	-1.54291
NL PLSA 2168	Normal	N/A	0	0	0	10474165	0.00563095	-1.89247	-1.84255	-1.01009	1.9233
NL PLSA 2169	Normal	N/A	0	0	0	14270388	0.00349255	-2.45936	2.2851	3.18928	-2.23904
NL PLSA 2170	Normal	N/A	0	0	0	11302703	0.00653354	-1.18972	-1.50201	-2.16837	-2.57882
NL PLSA 2171	Normal	N/A	0	0	0	15410855	0.00681094	-0.0407936	4.12735	2.78135	-3.38475
NL PLSA 2172	Normal	N/A	0	0	0	11316943	0.00167405	-1.34993	-1.64218	1.84851	0.292348
NL PLSA 2173	Normal	N/A	0	0	0	9537658	0.00654867	0.152739	1.71968	0.283066	-1.71694
NL PLSA 2174	Normal	N/A	0	0	0	8265758	0.0164082	0.467092	1.40032	2.36985	1.60716
NL PLSA 2175	Normal	N/A	0	0	0	7836024	0.0207291	-1.70475	1.32009	-0.654186	-1.9901
NL PLSA 2176	Normal	N/A	0	0	0	7305635	0.00468891	0.698309	0.711439	2.09142	0.120118
NL PLSA 2178	Normal	N/A	0	0	0	11602930	0.00578879	3.37143	2.10852	1.58809	-2.6985
NL PLSA 2179	Normal	N/A	0	0	0	8516105	0.0410473	-0.523788	2.0665	0.838777	-0.892534
NL PLSA 2180	Normal	N/A	0	0	0	10230648	0.00351036	0.0452147	1.6514	-0.748204	-1.85682
NL PLSA 2181	Normal	N/A	0	0	0	10948789	0.00585626	-0.218385	-1.02784	-0.108281	-1.11593
NL PLSA 2182	Normal	N/A	0	0	0	10482570	0.00391846	-0.0263518	1.10434	-0.915866	-1.01192
NL PLSA 2183	Normal	N/A	0	0	0	11753854	0.0134215	-3.45352	0.181697	-0.498191	0.625558
NL PLSA 2184	Normal	N/A	0	0	0	15477160	0.0540134	2.08924	0.417763	1.58395	1.62892
NL PLSA 2215	Normal	N/A	0	0	0	13727321	0.0337599	2.03904	3.93275	3.24494	0.408972
NL PLSA 2216	Normal	N/A	0	0	0	12620569	0.00217426	-1.91036	1.53867	1.34983	0.583481
NL PLSA 2217	Normal	N/A	0	0	0	12424655	0.00711358	-0.886892	-2.04683	-0.147087	-0.0299451
NL PLSA 2218	Normal	N/A	0	0	0	11215233	0.113611	-1.399	-5.89453	-1.76286	0.912603
NL PLSA 2219	Normal	N/A	0	0	0	12138088	0.00636607	-2.79105	-0.15178	-4.20739	-1.55587
NL PLSA 2220	Normal	N/A	0	0	0	10165062	0.00397406	0.0125367	1.11999	-0.436784	-1.83356
NL PLSA 2221	Normal	N/A	0	0	0	9575319	0.0203756	-1.07992	-0.497138	1.68678	0.0591191
NL PLSA 2223	Normal	N/A	0	0	0	10580372	0.00593858	-1.90331	0.609942	-2.35623	0.792578
NL PLSA 2224	Normal	N/A	0	0	0	10637599	0.0103874	-2.60598	0.172165	-2.32716	-0.864983
NL PLSA 2225	Normal	N/A	0	0	0	18583074	0.00676042	1.68991	0.115593	-2.07966	-1.8594
NL PLSA 2226	Normal	N/A	0	0	0	6718542	0.0117398	-2.76518	-1.14258	-1.24416	-2.47431
NL PLSA 2227	Normal	N/A	0	0	0	9762329	0.0102641	-2.08096	-0.603638	-0.201561	0.825094
NL PLSA 2228	Normal	N/A	0	0	0	15070218	0.0220396	-1.73937	0.0246016	1.73313	-3.19723
NL PLSA 2229	Normal	N/A	0	0	0	11284079	0.0426314	1.77767	0.782952	2.75958	0.838405
NL PLSA 2230	Normal	N/A	0	0	0	11401327	0.00548133	-2.37386	-1.15409	-0.343935	-1.63484
NL PLSA 2231	Normal	N/A	0	0	0	10805032	0.0108588	1.03022	1.93306	-1.6845	1.32734
NL PLSA 2232	Normal	N/A	0	0	0	8981276	0.0259014	-1.46175	1.618	-1.10134	-1.68633
NL PLSA 2233	Normal	N/A	0	0	0	10431238	0.0341578	0.0619612	-0.204571	-0.301278	-0.292171
NL PLSA 2234	Normal	N/A	0	0	0	12865367	0.0153763	1.91803	0.372056	1.38567	-1.51352
